# Supplementary material for: Exploiting collider bias to apply two-sample summary data Mendelian randomization methods to one-sample individual level data
Source: PLoS Genet. 2021 Aug 9;17(8):e1009703. doi: 10.1371/journal.pgen.1009703 (PMC8376220; doi:10.1371/journal.pgen.1009703)
Supplement: S1 Data — (ZIP) [file pgen.1009703.s002.zip]

Archive with 3 entries (3 files):
- Analysis_a.csv
- Analysis_b.csv
- S1 Data.xlsx
