# Supplementary material for: Exploiting collider bias to apply two-sample summary data Mendelian randomization methods to one-sample individual level data
Source: PLoS Genet. 2021 Aug 9;17(8):e1009703. doi: 10.1371/journal.pgen.1009703 (PMC8376220; doi:10.1371/journal.pgen.1009703)
Supplement: S1 Data — (ZIP) [file pgen.1009703.s002.zip › Analysis_a.csv]

	SNPid	SNP_ukb	BetaXG	seBetaXG	BetaYG	seBetaYG	alphahatstar	se.alphahatstar	betastar	se.betastar	EA	OA	EAF	beta_discovery	se_discovery	EA_ukb	ea_test	beta_test	check	p_ukb_dis	p_23_dis	p.value
1	rs1015438	rs1015438_a	0.029913326	0.007178448	0.000539095	0.000464206	0.00047032	0.000463926	0.011513597	0.000572106	A	G	0.1882	0.058268908	0.008	A	TRUE	TRUE	TRUE	9.63E-06	5.07E-10	2.51E-14
2	rs1031654	rs1031654_c	0.022874272	0.007042296	0.000789124	0.000455215	0.000736286	0.000454936	0.011513597	0.000572106	A	C	0.7996	-0.051293294	0.007	C	FALSE	FALSE	TRUE	9.03E-06	6.64E-08	3.88E-12
3	rs1038093	rs1038093_t	0.009797719	0.005830667	0.000620624	0.000375359	0.000598194	0.000375124	0.011513597	0.000572106	T	C	0.6282	0.039220713	0.006	T	TRUE	TRUE	TRUE	0.01274	3.26E-09	2.47E-10
4	rs10502966	rs10502966_g	0.00919558	0.005688789	0.000894929	0.000366652	0.000873931	0.000366422	0.011513597	0.000572106	A	G	0.582	-0.038740828	0.006	G	FALSE	FALSE	TRUE	0.004817	3.62E-09	8.54E-11
5	rs1064213	rs1064213_g	-0.000162852	0.005612026	-0.000923934	0.000361513	-0.000923668	0.000361286	0.011513597	0.000572106	A	G	0.4789	-0.036663984	0.006	G	FALSE	TRUE	FALSE	0.407	1.00E-11	6.41E-10
6	rs1064939	rs1064939_a	0.064076513	0.019211823	0.003728156	0.001221918	0.003583053	0.00122117	0.011513597	0.000572106	A	T	0.9784	0.130150684	0.02	A	TRUE	TRUE	TRUE	0.0001191	3.85E-07	2.16E-10
7	rs10756571	rs10756571_t	0.019742818	0.006078315	0.000292829	0.000391093	0.000247556	0.000390853	0.011513597	0.000572106	T	C	0.6853	0.036331929	0.006	T	TRUE	TRUE	TRUE	0.0003729	1.01E-05	1.80E-08
8	rs10758593	rs10758593_g	0.006297582	0.005718918	-0.002177274	0.000368356	-0.002191745	0.000368124	0.011513597	0.000572106	A	G	0.3989	-0.035627178	0.006	G	FALSE	FALSE	TRUE	0.06307	8.60E-09	4.90E-09
9	rs10761240	rs10761240_g	0.018640218	0.00573413	0.000152261	0.000369138	0.000109656	0.000368912	0.011513597	0.000572106	A	G	0.3963	-0.042907501	0.006	G	FALSE	FALSE	TRUE	3.41E-05	1.27E-08	2.12E-12
10	rs10800992	rs10800992_t	0.022826432	0.005673578	0.000285506	0.0003657	0.000233225	0.000365479	0.011513597	0.000572106	T	C	0.4431	0.042101176	0.006	T	TRUE	TRUE	TRUE	2.71E-05	2.73E-08	3.84E-12
11	rs10825503	rs10825503_t	0.009957424	0.005612938	-0.000337165	0.000361548	-0.000359935	0.000361322	0.011513597	0.000572106	T	G	0.4873	0.033434776	0.006	T	TRUE	TRUE	TRUE	0.01294	2.73E-07	1.43E-08
12	rs10865954	rs10865954_t	0.015741434	0.006515671	-5.81E-06	0.000420367	-4.19E-05	0.000420106	0.011513597	0.000572106	T	C	0.3344	0.042101176	0.006	T	TRUE	TRUE	TRUE	2.65E-06	6.90E-07	1.92E-11
13	rs10898940	rs10898940_a	0.016815714	0.005672674	5.54E-06	0.0003654	-3.27E-05	0.000365175	0.011513597	0.000572106	A	C	0.5173	0.034401427	0.006	A	TRUE	TRUE	TRUE	0.008268	2.60E-07	8.09E-09
14	rs10928256	rs10928256_t	0.014251687	0.005732386	0.000357657	0.000369501	0.000325012	0.000369272	0.011513597	0.000572106	T	C	0.4192	0.034401427	0.006	T	TRUE	TRUE	TRUE	0.0005852	6.43E-06	1.61E-08
15	rs10944696	rs10944696_g	0.012209993	0.006160261	-0.000287004	0.000396552	-0.0003148	0.000396304	0.011513597	0.000572106	A	G	0.2978	-0.037701867	0.007	G	FALSE	FALSE	TRUE	0.006342	3.39E-07	7.99E-09
16	rs10947428	rs10947428_c	0.028927978	0.006965632	0.00081481	0.000450319	0.000748557	0.000450048	0.011513597	0.000572106	T	C	0.7858	-0.068278841	0.007	C	FALSE	FALSE	TRUE	2.64E-05	4.37E-17	9.06E-21
17	rs10947690	rs10947690_g	0.023267482	0.006361904	0.000419442	0.000410893	0.000366204	0.000410643	0.011513597	0.000572106	A	G	0.7408	-0.047091608	0.007	G	FALSE	FALSE	TRUE	8.02E-05	1.13E-08	4.04E-12
18	rs10947987	rs10947987_c	0.014789059	0.005637889	0.000201626	0.00036309	0.00016772	0.000362866	0.011513597	0.000572106	T	C	0.4431	-0.032523192	0.006	C	FALSE	FALSE	TRUE	0.008033	1.45E-06	4.08E-08
19	rs10955647	rs10955647_t	0.017793988	0.005615468	-0.000361285	0.000361599	-0.000401864	0.000361377	0.011513597	0.000572106	T	G	0.5321	0.033434776	0.006	T	TRUE	TRUE	TRUE	0.0003804	1.05E-05	1.84E-08
20	rs11001276	rs11001276_t	0.01303854	0.006387302	0.000582977	0.000411977	0.000553318	0.00041172	0.011513597	0.000572106	A	T	0.74	-0.037701867	0.007	T	FALSE	FALSE	TRUE	0.005291	1.37E-06	2.52E-08
21	rs11090039	rs11090039_a	0.022220719	0.006192423	1.69E-06	0.00039978	-4.91E-05	0.000399537	0.011513597	0.000572106	A	G	0.2871	0.039220713	0.007	A	TRUE	TRUE	TRUE	6.78E-05	4.41E-06	1.82E-09
22	rs11119409	rs11119409_c	0.01596905	0.00569701	-0.00037633	0.000367283	-0.000412684	0.000367056	0.011513597	0.000572106	T	C	0.5866	-0.034591445	0.006	C	FALSE	FALSE	TRUE	0.001749	1.89E-06	1.19E-08
23	rs11126082	rs11126082_g	0.008142347	0.006114703	2.54E-05	0.000393433	6.71E-06	0.000393186	0.011513597	0.000572106	C	G	0.4398	-0.042907501	0.006	G	FALSE	FALSE	TRUE	3.74E-06	2.91E-08	8.26E-13
24	rs11149313	rs11149313_a	0.018190163	0.006363101	0.000517924	0.000409123	0.000476749	0.000408871	0.011513597	0.000572106	A	G	0.7297	0.04018179	0.007	A	TRUE	TRUE	TRUE	0.003295	1.94E-07	2.38E-09
25	rs113851554	rs113851554_t	0.102809959	0.013491069	-0.000184482	0.000883808	-0.000425203	0.000883333	0.011513597	0.000572106	T	G	0.0506	0.206200831	0.014	T	TRUE	TRUE	TRUE	2.35E-21	1.65E-32	1.56E-51
26	rs1147852	rs1147852_a	0.011178169	0.00607616	0.000445552	0.000391805	0.000419474	0.000391561	0.011513597	0.000572106	A	G	0.3095	0.039220713	0.006	A	TRUE	TRUE	TRUE	0.01815	9.37E-09	9.94E-10
27	rs11588755	rs11588755_g	0.030178456	0.005619534	0.000647215	0.000362049	0.000577937	0.000361837	0.011513597	0.000572106	A	G	0.522	-0.034591445	0.006	G	FALSE	FALSE	TRUE	3.48E-07	0.000235378	5.14E-09
28	rs11605348	rs11605348_g	0.02680911	0.005900609	-0.000499259	0.000379481	-0.000560144	0.000379254	0.011513597	0.000572106	A	G	0.3495	-0.044997366	0.006	G	FALSE	FALSE	TRUE	2.63E-06	3.42E-08	7.01E-13
29	rs116466468	rs116466468_t	0.02752468	0.006579919	0.000605605	0.000422502	0.000543026	0.000422247	0.011513597	0.000572106	T	C	0.7593	0.044016885	0.007	T	TRUE	TRUE	TRUE	6.92E-06	3.04E-06	2.11E-10
30	rs11650304	rs11650304_c	0.035837444	0.011201985	0.002138288	0.000716234	0.002056731	0.000715795	0.011513597	0.000572106	C	G	0.9308	0.066723632	0.012	C	TRUE	TRUE	TRUE	0.0001236	1.66E-05	1.23E-08
31	rs1167132	rs1167132_t	0.002962614	0.005740114	-0.000179815	0.000369972	-0.000186819	0.000369739	0.011513597	0.000572106	T	C	0.3917	0.035367144	0.006	T	TRUE	TRUE	TRUE	0.1376	4.09E-09	8.73E-09
32	rs11679943	rs11679943_a	0.009848842	0.005883829	-9.02E-05	0.000379333	-0.00011269	0.000379096	0.011513597	0.000572106	A	G	0.3471	0.037295785	0.006	A	TRUE	TRUE	TRUE	0.01917	3.15E-08	3.16E-09
33	rs11722569	rs11722569_t	0.006692376	0.005918625	0.000749801	0.000381099	0.000734442	0.00038086	0.011513597	0.000572106	T	C	0.6586	0.034401427	0.006	T	TRUE	TRUE	TRUE	0.3147	2.94E-09	2.91E-08
34	rs11756035	rs11756035_c	0.023306395	0.008401925	-0.00020285	0.000543279	-0.000256295	0.000542944	0.011513597	0.000572106	C	G	0.1281	0.050693114	0.009	C	TRUE	TRUE	TRUE	0.0002261	1.10E-05	1.29E-08
35	rs117630493	rs117630493_g	-0.014406005	0.017287612	0.000197749	0.001117448	0.000231173	0.001116745	0.011513597	0.000572106	C	G	0.9726	-0.100925919	0.018	G	FALSE	TRUE	FALSE	0.2766	5.45E-09	3.61E-08
36	rs11803128	rs11803128_g	0.002075489	0.005940289	0.000304245	0.000382833	0.000299412	0.000382592	0.011513597	0.000572106	A	G	0.6541	-0.040821995	0.006	G	FALSE	FALSE	TRUE	0.4672	3.65E-13	6.85E-11
37	rs118166957	rs118166957_t	0.020143481	0.007610261	0.000353271	0.000491734	0.00030725	0.00049143	0.011513597	0.000572106	T	C	0.1591	0.067658648	0.008	T	TRUE	TRUE	TRUE	0.004168	2.43E-15	1.95E-16
38	rs11838830	rs11838830_g	0.018953303	0.012733209	0.001463136	0.000825449	0.001419338	0.000824932	0.011513597	0.000572106	A	G	0.9436	-0.080126044	0.013	G	FALSE	FALSE	TRUE	0.01123	8.75E-09	5.20E-10
39	rs12030482	rs12030482_a	0.006754581	0.006742791	0.000550534	0.000434782	0.000535005	0.000434509	0.011513597	0.000572106	A	T	0.2201	0.041141943	0.007	A	TRUE	TRUE	TRUE	0.02333	6.98E-08	8.16E-09
40	rs12187443	rs12187443_t	0.019602721	0.005969308	-0.000826461	0.000384118	-0.000871305	0.000383883	0.011513597	0.000572106	T	C	0.6681	0.04018179	0.006	T	TRUE	TRUE	TRUE	5.08E-05	5.85E-07	1.64E-10
41	rs12251016	rs12251016_t	0.015971695	0.005902769	-0.000805603	0.000380696	-0.000842036	0.000380461	0.011513597	0.000572106	A	T	0.6559	-0.038740828	0.006	T	FALSE	FALSE	TRUE	0.002952	3.25E-08	3.89E-10
42	rs12310246	rs12310246_a	0.026610593	0.006822785	0.000764689	0.000440998	0.000703227	0.000440731	0.011513597	0.000572106	A	G	0.2489	0.044973366	0.007	A	TRUE	TRUE	TRUE	2.20E-05	3.49E-07	4.74E-11
43	rs12454003	rs12454003_g	0.013571266	0.005635538	-0.000166696	0.000363137	-0.000197934	0.000362912	0.011513597	0.000572106	C	G	0.4821	-0.034591445	0.006	G	FALSE	FALSE	TRUE	0.01218	9.46E-08	4.94E-09
44	rs12520974	rs12520974_c	0.019082702	0.005604512	-0.000143982	0.000361075	-0.000187689	0.000360854	0.011513597	0.000572106	T	C	0.4846	-0.035627178	0.006	C	FALSE	FALSE	TRUE	0.002475	1.82E-07	1.69E-09
45	rs12540241	rs12540241_t	0.016639542	0.007546917	-0.000602161	0.000484893	-0.000640292	0.000484591	0.011513597	0.000572106	A	T	0.1926	-0.046043939	0.008	T	FALSE	FALSE	TRUE	0.000757	5.40E-07	1.58E-09
46	rs12605642	rs12605642_t	0.01352484	0.005615142	0.00047733	0.000361811	0.000446515	0.000361586	0.011513597	0.000572106	T	G	0.4864	0.035367144	0.006	T	TRUE	TRUE	TRUE	0.003935	1.42E-07	2.13E-09
47	rs12614369	rs12614369_a	0.015024137	0.007718726	-0.000458587	0.000495499	-0.000492738	0.00049519	0.011513597	0.000572106	A	G	0.8158	0.044016885	0.008	A	TRUE	TRUE	TRUE	2.38E-05	3.11E-05	7.21E-09
48	rs1264419	rs1264419_c	0.001801196	0.006038806	0.001911506	0.000389105	0.001907352	0.00038886	0.011513597	0.000572106	C	G	0.5128	0.036331929	0.006	C	TRUE	TRUE	TRUE	0.01443	1.13E-08	8.91E-10
49	rs12666306	rs12666306_a	0.009026599	0.005643458	0.000855439	0.000363646	0.000834495	0.000363418	0.011513597	0.000572106	A	G	0.5017	0.042101176	0.006	A	TRUE	TRUE	TRUE	0.08776	5.04E-13	2.24E-12
50	rs12790660	rs12790660_c	0.022185979	0.006015824	0.000390973	0.000388343	0.00034001	0.000388107	0.011513597	0.000572106	T	C	0.6844	-0.03978087	0.006	C	FALSE	FALSE	TRUE	4.08E-05	1.76E-06	4.49E-10
51	rs1289939	rs1289939_c	0.007158336	0.006658174	-0.000506097	0.000428627	-0.000522317	0.000428358	0.011513597	0.000572106	T	C	0.2325	-0.040821995	0.007	C	FALSE	FALSE	TRUE	0.007176	2.16E-07	6.00E-09
52	rs12912299	rs12912299_c	0.025704129	0.005651204	0.000306659	0.000363977	0.000247834	0.00036376	0.011513597	0.000572106	T	C	0.4893	-0.042907501	0.006	C	FALSE	FALSE	TRUE	2.40E-05	3.67E-09	4.42E-13
53	rs12917449	rs12917449_c	0.013381726	0.007076229	0.002258719	0.000456701	0.002227869	0.000456416	0.011513597	0.000572106	A	C	0.8061	-0.041864204	0.008	C	FALSE	FALSE	TRUE	0.007364	1.14E-06	2.97E-08
54	rs12924275	rs12924275_t	0.029104848	0.006306787	-0.001021254	0.00040733	-0.001087943	0.000407087	0.011513597	0.000572106	T	C	0.268	0.038258712	0.007	T	TRUE	TRUE	TRUE	5.74E-07	0.000502511	1.93E-08
55	rs12983032	rs12983032_g	0.027045738	0.00591294	0.000103858	0.000380241	4.21E-05	0.000380014	0.011513597	0.000572106	A	G	0.3434	-0.042907501	0.006	G	FALSE	FALSE	TRUE	8.19E-07	8.85E-07	1.07E-11
56	rs12991815	rs12991815_c	0.020463759	0.005693328	0.000456396	0.000367005	0.000409686	0.000366781	0.011513597	0.000572106	C	G	0.4241	0.04018179	0.006	C	TRUE	TRUE	TRUE	0.001615	4.33E-09	3.02E-11
57	rs13010288	rs13010288_g	0.025899324	0.008261823	0.000661968	0.000530139	0.000602738	0.000529814	0.011513597	0.000572106	T	G	0.1326	-0.059750004	0.009	G	FALSE	FALSE	TRUE	0.002298	8.16E-10	9.26E-12
58	rs13135092	rs13135092_g	0.025735594	0.010173654	0.001266206	0.000658483	0.001206243	0.000658076	0.011513597	0.000572106	A	G	0.9175	-0.088831214	0.011	G	FALSE	FALSE	TRUE	0.002156	8.33E-15	2.53E-16
59	rs13138995	rs13138995_a	0.020095382	0.005784656	-7.63E-05	0.000373032	-0.000122307	0.000372804	0.011513597	0.000572106	A	G	0.3896	0.034401427	0.006	A	TRUE	TRUE	TRUE	7.11E-06	0.000139529	1.97E-08
60	rs1357685	rs1357685_t	0.020004676	0.005625863	-9.32E-05	0.000362503	-0.000138847	0.000362282	0.011513597	0.000572106	T	C	0.4735	0.033434776	0.006	T	TRUE	TRUE	TRUE	0.0001433	1.65E-05	1.39E-08
61	rs138014720	rs138014720_a	0.022047366	0.012719866	0.000569411	0.000815342	0.000518841	0.000814833	0.011513597	0.000572106	A	T	0.9406	0.069526063	0.013	A	TRUE	TRUE	TRUE	0.01298	7.09E-07	3.46E-08
62	rs138678612	rs138678612_g	0.044658374	0.018150068	0.000884421	0.001180678	0.000781268	0.001179946	0.011513597	0.000572106	A	G	0.9783	-0.116533816	0.02	G	FALSE	FALSE	TRUE	0.00178	2.19E-06	1.41E-08
63	rs1519102	rs1519102_g	0.012387899	0.006112941	0.001379733	0.000394281	0.001351354	0.000394036	0.011513597	0.000572106	C	G	0.6891	-0.036663984	0.006	G	FALSE	FALSE	TRUE	0.0002746	1.37E-05	1.90E-08
64	rs152555	rs152555_g	0.02314579	0.007982435	0.000359526	0.000516068	0.000306107	0.00051575	0.011513597	0.000572106	A	G	0.8544	-0.05234648	0.008	G	FALSE	FALSE	TRUE	0.001334	9.47E-08	4.83E-10
65	rs1530938	rs1530938_a	0.01346493	0.005646171	0.000837923	0.00036395	0.000807048	0.000363724	0.011513597	0.000572106	A	G	0.4423	0.036331929	0.006	A	TRUE	TRUE	TRUE	0.003666	6.06E-08	8.82E-10
66	rs1536053	rs1536053_c	0.009212229	0.006051447	-9.47E-05	0.000389659	-0.000115601	0.000389415	0.011513597	0.000572106	T	C	0.3157	-0.037701867	0.006	C	FALSE	FALSE	TRUE	0.03942	2.38E-08	6.04E-09
67	rs1553754	rs1553754_g	0.003086397	0.005724896	0.000568936	0.000368931	0.000561719	0.000368699	0.011513597	0.000572106	T	G	0.5621	-0.033556784	0.006	G	FALSE	FALSE	TRUE	0.1341	2.38E-08	3.51E-08
68	rs1567084	rs1567084_a	0.015250694	0.005639454	-4.74E-05	0.000363302	-8.23E-05	0.000363077	0.011513597	0.000572106	A	G	0.4981	0.033434776	0.006	A	TRUE	TRUE	TRUE	0.001935	3.07E-06	2.14E-08
69	rs1580173	rs1580173_a	0.018501637	0.005660134	0.000773134	0.000364474	0.000730805	0.000364251	0.011513597	0.000572106	A	G	0.5608	0.033434776	0.006	A	TRUE	TRUE	TRUE	0.003092	2.11E-06	2.28E-08
70	rs1620977	rs1620977_a	0.00861669	0.006667477	0.00013018	0.000430129	0.000110393	0.00042986	0.011513597	0.000572106	A	G	0.2696	0.051643233	0.007	A	TRUE	TRUE	TRUE	0.07034	2.68E-15	2.27E-14
71	rs16903122	rs16903122_t	0.021686862	0.006462472	-3.26E-05	0.000417166	-8.23E-05	0.000416911	0.011513597	0.000572106	T	C	0.2487	0.055434707	0.007	T	TRUE	TRUE	TRUE	0.000794	1.40E-13	9.04E-16
72	rs16990210	rs16990210_c	0.023566911	0.007783046	-0.000486717	0.000502849	-0.000541067	0.00050254	0.011513597	0.000572106	T	C	0.8478	-0.046043939	0.008	C	FALSE	FALSE	TRUE	0.0009851	5.16E-06	1.97E-08
73	rs17005118	rs17005118_a	0.026459743	0.006345841	0.000215505	0.000409815	0.000154893	0.000409568	0.011513597	0.000572106	A	G	0.264	0.042101176	0.007	A	TRUE	TRUE	TRUE	2.10E-06	1.62E-05	6.13E-10
74	rs17025198	rs17025198_a	0.028085914	0.006941121	-0.000685113	0.000448642	-0.000749343	0.000448371	0.011513597	0.000572106	A	G	0.2043	0.041141943	0.007	A	TRUE	TRUE	TRUE	2.00E-05	8.90E-05	2.19E-08
75	rs17083297	rs17083297_c	0.019385396	0.007366517	-0.000637191	0.000473289	-0.000680923	0.000472996	0.011513597	0.000572106	A	C	0.1766	-0.043951888	0.008	C	FALSE	FALSE	TRUE	0.005049	8.92E-07	1.60E-08
76	rs17223714	rs17223714_a	0.020478752	0.006872732	-0.000232157	0.000441611	-0.000278751	0.000441339	0.011513597	0.000572106	A	G	0.7885	0.045928932	0.007	A	TRUE	TRUE	TRUE	0.01415	2.77E-09	2.44E-10
77	rs1731951	rs1731951_t	0.020356475	0.005695334	-0.000530246	0.000366804	-0.000576665	0.00036658	0.011513597	0.000572106	A	T	0.4434	-0.034591445	0.006	T	FALSE	FALSE	TRUE	0.0009255	3.74E-06	1.36E-08
78	rs17367725	rs17367725_c	-0.000347781	0.006190665	0.000564787	0.000398872	0.000565537	0.000398621	0.011513597	0.000572106	T	C	0.3513	-0.035627178	0.006	C	FALSE	TRUE	FALSE	0.1355	4.65E-09	9.29E-09
79	rs17520265	rs17520265_g	0.049441495	0.015160143	-0.001122143	0.000967204	-0.001233538	0.000966611	0.011513597	0.000572106	A	G	0.0342	-0.091019398	0.016	G	FALSE	FALSE	TRUE	0.0007344	9.45E-06	2.87E-08
80	rs17643634	rs17643634_c	0.011803769	0.007578736	3.55E-06	0.000487443	-2.35E-05	0.000487138	0.011513597	0.000572106	T	C	0.165	-0.059750004	0.008	C	FALSE	FALSE	TRUE	0.02957	1.58E-13	1.34E-13
81	rs176644	rs176644_t	0.030152566	0.005730333	0.000457965	0.000369542	0.000388791	0.000369325	0.011513597	0.000572106	T	G	0.4036	0.035367144	0.006	T	TRUE	TRUE	TRUE	1.94E-07	0.000470971	9.49E-09
82	rs1861412	rs1861412_a	0.019922772	0.005666291	-0.001685393	0.000365315	-0.001730707	0.000365092	0.011513597	0.000572106	A	G	0.4338	0.038258712	0.006	A	TRUE	TRUE	TRUE	1.83E-05	1.26E-06	1.67E-10
83	rs190073	rs190073_g	0.010204414	0.005717674	-5.35E-05	0.000368159	-7.69E-05	0.00036793	0.011513597	0.000572106	A	G	0.4141	-0.033556784	0.006	G	FALSE	FALSE	TRUE	0.008031	1.00E-06	2.86E-08
84	rs1927902	rs1927902_t	0.00867862	0.00644303	0.000504338	0.000415449	0.000484394	0.000415188	0.011513597	0.000572106	T	C	0.2542	0.05259245	0.007	T	TRUE	TRUE	TRUE	0.1161	3.30E-16	1.15E-14
85	rs1937447	rs1937447_g	0.005064884	0.006541292	0.000463039	0.000421631	0.000450828	0.000421366	0.011513597	0.000572106	C	G	0.7593	-0.038740828	0.007	G	FALSE	FALSE	TRUE	0.1013	2.07E-08	2.08E-08
86	rs2030672	rs2030672_c	0.024378925	0.005656313	0.000533515	0.000364187	0.00047759	0.000363969	0.011513597	0.000572106	C	G	0.5589	0.034401427	0.006	C	TRUE	TRUE	TRUE	4.37E-05	3.01E-05	1.10E-08
87	rs2089358	rs2089358_c	0.014670653	0.006165771	-0.000395618	0.000397733	-0.000428929	0.000397486	0.011513597	0.000572106	T	C	0.7038	-0.040821995	0.007	C	FALSE	FALSE	TRUE	0.01685	2.56E-09	2.75E-10
88	rs214934	rs214934_t	0.006542591	0.006031258	-0.001493129	0.000388336	-0.001508197	0.000388093	0.011513597	0.000572106	A	T	0.3123	-0.037701867	0.006	T	FALSE	FALSE	TRUE	0.116	1.68E-09	3.16E-09
89	rs2216427	rs2216427_c	0.004753563	0.005897195	-0.000877895	0.000379823	-0.000888512	0.000379585	0.011513597	0.000572106	C	G	0.6527	0.035367144	0.006	C	TRUE	TRUE	TRUE	0.1163	1.18E-08	1.60E-08
90	rs2221119	rs2221119_c	0.018191893	0.00564127	0.000152327	0.000363618	0.000110654	0.000363395	0.011513597	0.000572106	C	G	0.443	0.036331929	0.006	C	TRUE	TRUE	TRUE	0.0009329	5.66E-07	2.00E-09
91	rs224029	rs224029_c	0.025976247	0.005724119	-0.00014654	0.000368339	-0.000205891	0.000368119	0.011513597	0.000572106	T	C	0.3995	-0.038740828	0.006	C	FALSE	FALSE	TRUE	3.78E-06	5.30E-06	2.51E-10
92	rs2286729	rs2286729_a	0.009541946	0.009890525	0.002354382	0.000638319	0.002332575	0.000637918	0.011513597	0.000572106	A	G	0.0862	0.069526063	0.011	A	TRUE	TRUE	TRUE	0.08269	2.43E-11	5.37E-11
93	rs2364921	rs2364921_c	0.022356683	0.005626948	-0.000367321	0.000362442	-0.000418572	0.000362223	0.011513597	0.000572106	T	C	0.4691	-0.033556784	0.006	C	FALSE	FALSE	TRUE	2.55E-06	0.00026859	2.13E-08
94	rs238869	rs238869_c	0.012536491	0.006058743	0.00116365	0.000390755	0.001134721	0.000390512	0.011513597	0.000572106	T	C	0.6229	-0.033556784	0.006	C	FALSE	FALSE	TRUE	0.002219	4.27E-06	3.36E-08
95	rs2388840	rs2388840_g	0.011048238	0.005680745	-3.71E-05	0.000366084	-6.25E-05	0.000365856	0.011513597	0.000572106	A	G	0.5757	-0.036663984	0.006	G	FALSE	FALSE	TRUE	0.05619	2.42E-09	1.37E-09
96	rs2389631	rs2389631_c	0.017709683	0.00594887	8.32E-05	0.000383724	4.27E-05	0.000383487	0.011513597	0.000572106	A	C	0.6666	-0.03978087	0.006	C	FALSE	FALSE	TRUE	0.002008	2.51E-08	2.03E-10
97	rs2398144	rs2398144_a	0.003508345	0.005993995	0.000177082	0.000386322	0.000168937	0.000386079	0.011513597	0.000572106	A	C	0.3947	0.038258712	0.006	A	TRUE	TRUE	TRUE	0.2706	2.79E-11	5.09E-10
98	rs2431108	rs2431108_c	0.031810658	0.005953075	0.000461949	0.000384382	0.000388882	0.000384157	0.011513597	0.000572106	T	C	0.672	-0.053400777	0.006	C	FALSE	FALSE	TRUE	1.79E-09	1.48E-09	7.83E-17
99	rs2447094	rs2447094_c	0.005557731	0.005954626	0.000772451	0.000383662	0.000759868	0.000383421	0.011513597	0.000572106	A	C	0.4687	-0.033556784	0.006	C	FALSE	FALSE	TRUE	0.004366	1.65E-06	2.50E-08
100	rs2491124	rs2491124_t	0.017171041	0.00635018	0.000387718	0.000408681	0.000348355	0.000408428	0.011513597	0.000572106	T	C	0.5758	0.048790164	0.006	T	TRUE	TRUE	TRUE	3.94E-06	4.23E-11	8.81E-16
101	rs2598293	rs2598293_t	0.011469526	0.005607847	0.000109393	0.000361352	8.31E-05	0.000361127	0.011513597	0.000572106	T	C	0.4763	0.035367144	0.006	T	TRUE	TRUE	TRUE	0.004107	1.58E-07	2.48E-09
102	rs2737240	rs2737240_a	0.023803067	0.006167596	0.002958767	0.000396501	0.002904524	0.00039626	0.011513597	0.000572106	A	G	0.7076	0.036331929	0.007	A	TRUE	TRUE	TRUE	0.0006539	1.21E-05	3.37E-08
103	rs2792990	rs2792990_c	0.016299047	0.008002427	0.002723141	0.000514185	0.002686454	0.000513865	0.011513597	0.000572106	C	G	0.8553	0.054488185	0.008	C	TRUE	TRUE	TRUE	0.003298	7.88E-09	1.15E-10
104	rs2815757	rs2815757_t	0.0099911	0.007739926	0.001314372	0.000497705	0.001291659	0.000497393	0.011513597	0.000572106	T	C	0.8089	0.055434707	0.008	T	TRUE	TRUE	TRUE	0.004875	5.01E-12	2.24E-13
105	rs2838787	rs2838787_g	0.015389327	0.005755697	0.000167614	0.000370595	0.000132381	0.000370366	0.011513597	0.000572106	A	G	0.3924	-0.035627178	0.006	G	FALSE	FALSE	TRUE	0.001395	1.49E-06	7.65E-09
106	rs28552587	rs28552587_a	0.024084126	0.005652537	0.000480146	0.000363932	0.000424889	0.000363713	0.011513597	0.000572106	A	G	0.5641	0.033434776	0.006	A	TRUE	TRUE	TRUE	0.0001235	4.06E-05	3.30E-08
107	rs28582096	rs28582096_g	0.022154939	0.006983673	0.001777948	0.000448785	0.00172759	0.00044851	0.011513597	0.000572106	A	G	0.205	-0.054456186	0.007	G	FALSE	FALSE	TRUE	0.0009656	3.26E-11	1.74E-13
108	rs28611339	rs28611339_t	0.038773824	0.008340817	-0.001253379	0.000540551	-0.001342146	0.000540228	0.011513597	0.000572106	T	G	0.1282	0.058268908	0.009	T	TRUE	TRUE	TRUE	4.61E-07	7.37E-06	8.46E-11
109	rs2867690	rs2867690_t	0.018043539	0.007277082	0.000792715	0.000469877	0.000751179	0.000469586	0.011513597	0.000572106	T	C	0.1819	0.042101176	0.008	T	TRUE	TRUE	TRUE	0.006463	1.66E-06	3.70E-08
110	rs2903385	rs2903385_a	0.013244344	0.005769991	-0.0007755	0.000371769	-0.000805871	0.000371538	0.011513597	0.000572106	A	G	0.4844	0.043059489	0.006	A	TRUE	TRUE	TRUE	0.0003335	3.02E-10	4.53E-13
111	rs3131638	rs3131638_g	0.016965483	0.006922306	0.003376363	0.000445122	0.003337697	0.000444846	0.011513597	0.000572106	A	G	0.2261	-0.043951888	0.007	G	FALSE	FALSE	TRUE	0.001961	1.06E-07	7.88E-10
112	rs314281	rs314281_c	0.033061404	0.005631858	-0.000177844	0.000362533	-0.000253484	0.000362324	0.011513597	0.000572106	T	C	0.4531	-0.042907501	0.006	C	FALSE	FALSE	TRUE	1.83E-11	2.14E-05	6.03E-13
113	rs3184470	rs3184470_g	0.017125263	0.005895226	0.001444114	0.000379382	0.001404954	0.000379148	0.011513597	0.000572106	A	G	0.3507	-0.037701867	0.006	G	FALSE	FALSE	TRUE	0.0007643	3.31E-07	9.73E-10
114	rs324017	rs324017_a	0.025130253	0.00615051	0.000131176	0.00039708	7.36E-05	0.00039684	0.011513597	0.000572106	A	C	0.294	0.039220713	0.007	A	TRUE	TRUE	TRUE	7.67E-05	3.61E-06	1.61E-09
115	rs34036083	rs34036083_c	0.001419451	0.006271129	0.000589055	0.000404145	0.000585747	0.000403891	0.011513597	0.000572106	T	C	0.6576	-0.035627178	0.006	C	FALSE	FALSE	TRUE	0.0004046	1.11E-05	2.07E-08
116	rs34214423	rs34214423_a	0.017352088	0.007151751	0.001218806	0.000459663	0.001179078	0.000459378	0.011513597	0.000572106	A	C	0.8087	0.044973366	0.008	A	TRUE	TRUE	TRUE	0.005265	1.56E-07	3.18E-09
117	rs34490907	rs34490907_c	0.023397722	0.008912933	0.003961477	0.000572103	0.003907979	0.000571749	0.011513597	0.000572106	C	G	0.8878	0.053540767	0.009	C	TRUE	TRUE	TRUE	0.002737	1.82E-06	1.76E-08
118	rs34967082	rs34967082_a	0.014920634	0.005709523	-8.90E-05	0.000368063	-0.00012333	0.000367835	0.011513597	0.000572106	A	G	0.4136	0.035367144	0.006	A	TRUE	TRUE	TRUE	0.01078	9.54E-08	4.34E-09
119	rs35110063	rs35110063_a	0.018847601	0.005658216	9.79E-05	0.000364705	5.47E-05	0.000364482	0.011513597	0.000572106	A	G	0.4266	0.039220713	0.006	A	TRUE	TRUE	TRUE	0.001234	1.78E-08	8.82E-11
120	rs35322724	rs35322724_a	0.01970037	0.005710263	-0.000283635	0.000367578	-0.000328689	0.000367354	0.011513597	0.000572106	A	C	0.5774	0.048790164	0.006	A	TRUE	TRUE	TRUE	0.00116	3.30E-14	3.75E-16
121	rs35539975	rs35539975_a	0.02252872	0.006767875	3.03E-05	0.000435001	-2.13E-05	0.000434735	0.011513597	0.000572106	A	G	0.7785	0.042101176	0.007	A	TRUE	TRUE	TRUE	0.000576	1.94E-06	4.49E-09
122	rs37445	rs37445_g	0.004675224	0.006119899	-0.000155275	0.000394219	-0.000165995	0.000393971	0.011513597	0.000572106	A	G	0.3905	-0.035627178	0.006	G	FALSE	FALSE	TRUE	0.01051	1.12E-07	4.88E-09
123	rs3774751	rs3774751_g	0.015046782	0.006041148	-9.60E-05	0.000389087	-0.000130554	0.000388846	0.011513597	0.000572106	T	G	0.4621	-0.040821995	0.006	G	FALSE	FALSE	TRUE	0.0001489	1.15E-08	7.32E-12
124	rs3902952	rs3902952_t	0.018703846	0.007190583	-0.000101459	0.000464221	-0.00014404	0.000463933	0.011513597	0.000572106	T	C	0.1881	0.047837329	0.008	T	TRUE	TRUE	TRUE	0.0131	3.30E-09	2.55E-10
125	rs4090240	rs4090240_c	0.01178568	0.006263029	-0.00039713	0.000403079	-0.000424324	0.000402827	0.011513597	0.000572106	T	C	0.2775	-0.038740828	0.007	C	FALSE	FALSE	TRUE	0.04909	2.46E-08	8.46E-09
126	rs4238755	rs4238755_c	0.013418341	0.006390883	0.000142204	0.000411185	0.000111574	0.000410929	0.011513597	0.000572106	A	C	0.2638	-0.042907501	0.007	C	FALSE	FALSE	TRUE	0.06979	1.95E-10	2.30E-10
127	rs4260410	rs4260410_t	0.006914331	0.005928169	0.000198998	0.000382196	0.000183552	0.000381956	0.011513597	0.000572106	T	C	0.332	0.034401427	0.006	T	TRUE	TRUE	TRUE	0.1211	4.17E-08	4.87E-08
128	rs429358	rs429358_t	0.024206071	0.007749503	0.003272987	0.000497468	0.003217406	0.000497163	0.011513597	0.000572106	T	C	0.8458	0.045928932	0.008	T	TRUE	TRUE	TRUE	0.000842	6.37E-06	2.13E-08
129	rs4502882	rs4502882_c	0.005156259	0.005907251	0.000955078	0.000380648	0.000943216	0.000380409	0.011513597	0.000572106	T	C	0.6578	-0.038740828	0.006	C	FALSE	FALSE	TRUE	0.1985	9.93E-11	7.96E-10
130	rs45453598	rs45453598_a	0.011163182	0.007458745	0.000232826	0.000481237	0.000207009	0.000480935	0.011513597	0.000572106	A	T	0.169	0.046883586	0.008	A	TRUE	TRUE	TRUE	0.1077	3.22E-09	4.42E-09
131	rs4588900	rs4588900_a	0.02369657	0.005608039	9.47E-05	0.000361287	4.06E-05	0.00036107	0.011513597	0.000572106	A	G	0.5164	0.033434776	0.006	A	TRUE	TRUE	TRUE	1.28E-05	8.83E-05	1.57E-08
132	rs4592425	rs4592425_t	0.015055566	0.00611338	0.000306142	0.000393423	0.000271334	0.000393179	0.011513597	0.000572106	T	G	0.6965	0.04018179	0.006	T	TRUE	TRUE	TRUE	0.001984	5.62E-08	4.31E-10
133	rs4643373	rs4643373_t	0.016071784	0.006210074	0.001755847	0.000399451	0.001719075	0.000399203	0.011513597	0.000572106	T	C	0.7006	0.041141943	0.007	T	TRUE	TRUE	TRUE	8.61E-05	3.72E-07	1.58E-10
134	rs4664299	rs4664299_c	0.009359223	0.006623507	-0.000226511	0.000426379	-0.000247697	0.000426112	0.011513597	0.000572106	T	C	0.2349	-0.040821995	0.007	C	FALSE	FALSE	TRUE	0.2897	3.73E-10	4.95E-09
135	rs4699157	rs4699157_c	0.03088272	0.013905999	-0.000663961	0.000902427	-0.000735405	0.000901866	0.011513597	0.000572106	T	C	0.958	-0.081210055	0.015	C	FALSE	FALSE	TRUE	0.0003373	2.35E-05	3.98E-08
136	rs4702	rs4702_g	0.004254876	0.005639231	0.000401527	0.000363391	0.000391772	0.000363163	0.011513597	0.000572106	A	G	0.5562	-0.048140375	0.006	G	FALSE	FALSE	TRUE	0.5482	3.53E-20	6.78E-16
137	rs4709655	rs4709655_c	0.018123919	0.008657229	0.000833295	0.00055622	0.000791798	0.000555874	0.011513597	0.000572106	T	C	0.1191	-0.054456186	0.009	C	FALSE	FALSE	TRUE	0.0162	3.99E-08	3.09E-09
138	rs4767645	rs4767645_g	0.019779356	0.005672776	-0.000585256	0.000365345	-0.000630305	0.000365122	0.011513597	0.000572106	T	G	0.4614	-0.036663984	0.006	G	FALSE	FALSE	TRUE	3.00E-05	2.93E-06	6.47E-10
139	rs4788203	rs4788203_g	0.010370739	0.005681693	-0.001721228	0.000365877	-0.001744841	0.000365648	0.011513597	0.000572106	A	G	0.4334	-0.034591445	0.006	G	FALSE	FALSE	TRUE	0.06184	1.25E-08	6.32E-09
140	rs4790076	rs4790076_t	0.021378612	0.007565658	-0.000285261	0.000488998	-0.000334399	0.000488697	0.011513597	0.000572106	T	C	0.1742	0.047837329	0.008	T	TRUE	TRUE	TRUE	1.61E-05	1.12E-05	1.76E-09
141	rs4858708	rs4858708_t	0.017764522	0.005623136	0.000167601	0.000362385	0.00012685	0.000362163	0.011513597	0.000572106	A	T	0.5305	-0.033556784	0.006	T	FALSE	FALSE	TRUE	0.0009883	3.23E-06	1.23E-08
142	rs492858	rs492858_c	0.014528786	0.010595054	-0.000881302	0.000680996	-0.000914563	0.000680569	0.011513597	0.000572106	T	C	0.0759	-0.066139803	0.011	C	FALSE	FALSE	TRUE	0.2197	4.80E-10	3.46E-09
143	rs4981170	rs4981170_g	0.015429817	0.007126951	-0.000813736	0.000458165	-0.000849453	0.00045788	0.011513597	0.000572106	A	G	0.1943	-0.054456186	0.008	G	FALSE	FALSE	TRUE	0.01022	6.46E-12	7.33E-13
144	rs521484	rs521484_g	0.008292748	0.0066297	0.000625984	0.000427447	0.000606879	0.000427179	0.011513597	0.000572106	A	G	0.7668	-0.03978087	0.007	G	FALSE	FALSE	TRUE	0.2723	1.82E-09	1.53E-08
145	rs524859	rs524859_g	0.028734936	0.005843827	0.000292704	0.000375998	0.000227338	0.000375775	0.011513597	0.000572106	A	G	0.3601	-0.043951888	0.006	G	FALSE	FALSE	TRUE	5.05E-09	3.15E-06	1.48E-12
146	rs55772859	rs55772859_a	0.01793675	0.006050803	0.001369264	0.00039029	0.001328392	0.000390049	0.011513597	0.000572106	A	C	0.3106	0.042101176	0.006	A	TRUE	TRUE	TRUE	0.003729	2.68E-09	4.82E-11
147	rs55972276	rs55972276_a	0.031378146	0.008068684	0.000483613	0.000522505	0.00041136	0.000522188	0.011513597	0.000572106	A	C	0.1366	0.073250462	0.009	A	TRUE	TRUE	TRUE	1.45E-06	5.26E-12	4.19E-17
148	rs56097173	rs56097173_t	0.022238395	0.006028111	5.95E-05	0.000387797	8.77E-06	0.000387561	0.011513597	0.000572106	T	C	0.6808	0.04018179	0.006	T	TRUE	TRUE	TRUE	0.0004098	1.63E-07	2.69E-10
149	rs56133505	rs56133505_a	0.013256237	0.005873327	0.001046229	0.000378232	0.001015808	0.000377997	0.011513597	0.000572106	A	G	0.5369	0.041141943	0.006	A	TRUE	TRUE	TRUE	0.005947	1.40E-10	5.59E-12
150	rs566673	rs566673_g	0.01325029	0.005639691	0.000967017	0.000363416	0.000936746	0.000363191	0.011513597	0.000572106	T	G	0.5351	-0.038740828	0.006	G	FALSE	FALSE	TRUE	0.00108	2.77E-08	1.18E-10
151	rs5877	rs5877_t	0.014052301	0.005997086	-0.000549901	0.000385894	-0.000581575	0.000385654	0.011513597	0.000572106	T	C	0.6691	0.036331929	0.006	T	TRUE	TRUE	TRUE	0.01508	1.94E-07	1.23E-08
152	rs6019663	rs6019663_t	0.017345874	0.006140707	-0.000178246	0.000396177	-0.000217929	0.000395932	0.011513597	0.000572106	T	C	0.293	0.04018179	0.007	T	TRUE	TRUE	TRUE	0.0003935	4.04E-07	6.47E-10
153	rs60565673	rs60565673_g	0.024959524	0.005785549	0.00129174	0.000373261	0.001234462	0.000373037	0.011513597	0.000572106	T	G	0.6211	-0.042907501	0.006	G	FALSE	FALSE	TRUE	2.97E-05	1.08E-08	1.59E-12
154	rs6119267	rs6119267_g	0.021970925	0.006062203	0.001796291	0.000391339	0.001746173	0.0003911	0.011513597	0.000572106	C	G	0.6891	-0.059750004	0.006	G	FALSE	FALSE	TRUE	8.96E-06	4.14E-16	2.32E-20
155	rs61765555	rs61765555_c	0.015410166	0.006830693	-0.000358548	0.00043923	-0.000393817	0.000438957	0.011513597	0.000572106	T	C	0.2552	-0.044997366	0.007	C	FALSE	FALSE	TRUE	0.0001996	4.74E-08	4.00E-11
156	rs61921611	rs61921611_c	0.006903327	0.006084077	0.000289371	0.000392132	0.0002736	0.000391886	0.011513597	0.000572106	T	C	0.692	-0.043951888	0.006	C	FALSE	FALSE	TRUE	0.06407	4.09E-12	7.84E-12
157	rs62068188	rs62068188_t	0.020799337	0.007862367	0.000139609	0.000504991	9.21E-05	0.000504679	0.011513597	0.000572106	T	C	0.8339	0.048790164	0.008	T	TRUE	TRUE	TRUE	0.0001017	2.11E-06	1.18E-09
158	rs62149809	rs62149809_a	0.105643148	0.024270026	0.000551609	0.001531473	0.00031389	0.001530555	0.011513597	0.000572106	A	G	0.986	0.147557564	0.025	A	TRUE	TRUE	TRUE	1.38E-05	3.56E-05	5.71E-09
159	rs62158170	rs62158170_a	0.022341174	0.00686667	6.41E-05	0.000441218	1.35E-05	0.000440947	0.011513597	0.000572106	A	G	0.7856	0.065787741	0.007	A	TRUE	TRUE	TRUE	0.001732	2.03E-18	1.20E-19
160	rs62194948	rs62194948_c	0.003581986	0.006550939	0.000315078	0.00042217	0.000306672	0.000421905	0.011513597	0.000572106	C	G	0.275	0.039220713	0.007	C	TRUE	TRUE	TRUE	0.5715	4.28E-11	4.64E-09
161	rs62213452	rs62213452_t	0.021322092	0.006237337	0.000652203	0.000402571	0.000603369	0.000402325	0.011513597	0.000572106	T	G	0.2788	0.037295785	0.007	T	TRUE	TRUE	TRUE	0.0002162	2.04E-05	2.39E-08
162	rs62264767	rs62264767_a	0.036223482	0.008209504	-0.00019668	0.000525786	-0.000279005	0.000525471	0.011513597	0.000572106	A	C	0.8531	0.064850972	0.008	A	TRUE	TRUE	TRUE	3.16E-08	2.46E-08	1.63E-14
163	rs62301574	rs62301574_g	0.008098868	0.006958924	-4.14E-05	0.000448866	-5.99E-05	0.000448584	0.011513597	0.000572106	C	G	0.7996	-0.041864204	0.007	G	FALSE	FALSE	TRUE	0.1703	4.66E-09	1.37E-08
164	rs623025	rs623025_c	0.024290804	0.006461877	0.000881767	0.000415183	0.000826544	0.000414931	0.011513597	0.000572106	T	C	0.2552	-0.037701867	0.007	C	FALSE	FALSE	TRUE	4.58E-05	7.38E-05	3.16E-08
165	rs62383308	rs62383308_g	0.002540173	0.010231504	-0.000378864	0.000658499	-0.000384746	0.000658084	0.011513597	0.000572106	A	G	0.0805	-0.059750004	0.011	G	FALSE	FALSE	TRUE	0.292	5.24E-09	3.98E-08
166	rs62429521	rs62429521_a	0.020047265	0.007879594	-0.000843675	0.00050913	-0.000889349	0.000508814	0.011513597	0.000572106	A	C	0.1456	0.050693114	0.008	A	TRUE	TRUE	TRUE	0.002082	2.30E-07	1.78E-09
167	rs6457796	rs6457796_c	0.016095113	0.006320696	-0.000421093	0.00040781	-0.000457859	0.000407557	0.011513597	0.000572106	T	C	0.7313	-0.038740828	0.007	C	FALSE	FALSE	TRUE	0.005414	5.71E-07	1.12E-08
168	rs6465151	rs6465151_t	0.038693145	0.008828483	0.00035264	0.000572206	0.000263822	0.000571862	0.011513597	0.000572106	T	C	0.1134	0.056380333	0.009	T	TRUE	TRUE	TRUE	9.21E-05	3.66E-06	1.90E-09
169	rs647905	rs647905_t	0.00847913	0.005612398	-0.001168822	0.000361523	-0.001188219	0.000361297	0.011513597	0.000572106	T	C	0.5409	0.033434776	0.006	T	TRUE	TRUE	TRUE	0.09331	3.51E-08	2.87E-08
170	rs6510033	rs6510033_g	0.004230107	0.006300809	-0.00023149	0.000406086	-0.000241479	0.00040583	0.011513597	0.000572106	A	G	0.7253	-0.036663984	0.007	G	FALSE	FALSE	TRUE	0.1264	3.62E-08	4.66E-08
171	rs6545798	rs6545798_t	0.015302637	0.005752159	-0.000339627	0.000370408	-0.000374795	0.000370179	0.011513597	0.000572106	A	T	0.4104	-0.040821995	0.006	T	FALSE	FALSE	TRUE	0.003443	6.85E-10	1.19E-11
172	rs6562066	rs6562066_t	0.02260226	0.006102794	0.000408762	0.000393678	0.000357233	0.000393439	0.011513597	0.000572106	T	C	0.3688	0.039220713	0.006	T	TRUE	TRUE	TRUE	0.0001585	1.96E-07	1.38E-10
173	rs6589988	rs6589988_g	0.008531789	0.005989982	0.000301562	0.000386212	0.000281943	0.00038597	0.011513597	0.000572106	A	G	0.6757	-0.037701867	0.006	G	FALSE	FALSE	TRUE	0.1046	3.37E-09	4.70E-09
174	rs6597649	rs6597649_t	0.016569602	0.005728907	0.000223	0.000369369	0.000185075	0.000369142	0.011513597	0.000572106	T	C	0.3994	0.033434776	0.006	T	TRUE	TRUE	TRUE	0.008711	9.77E-07	3.05E-08
175	rs6601080	rs6601080_a	0.005479112	0.006010153	0.000116088	0.000387073	0.000103606	0.00038683	0.011513597	0.000572106	A	G	0.6762	0.035367144	0.006	A	TRUE	TRUE	TRUE	0.005798	1.09E-06	2.21E-08
176	rs6606731	rs6606731_a	0.01975448	0.007086987	0.001431265	0.000457801	0.00138625	0.000457519	0.011513597	0.000572106	A	T	0.1923	0.043059489	0.008	A	TRUE	TRUE	TRUE	0.001205	3.34E-06	1.51E-08
177	rs66674044	rs66674044_t	0.018065942	0.008140125	-0.000819586	0.000526476	-0.000861339	0.000526149	0.011513597	0.000572106	A	T	0.8573	-0.059750004	0.009	T	FALSE	FALSE	TRUE	0.0003262	1.57E-09	2.18E-12
178	rs667730	rs667730_t	0.012955704	0.005675434	0.000183962	0.000365482	0.000154613	0.000365255	0.011513597	0.000572106	T	C	0.5788	0.033434776	0.006	T	TRUE	TRUE	TRUE	0.1629	9.27E-09	2.26E-08
179	rs6702604	rs6702604_g	0.018955729	0.005679214	0.000503421	0.000366068	0.000460217	0.000365844	0.011513597	0.000572106	A	G	0.5843	-0.036663984	0.006	G	FALSE	FALSE	TRUE	7.39E-06	1.46E-05	1.30E-09
180	rs670501	rs670501_t	0.009725102	0.006861273	0.000645457	0.000442589	0.000623226	0.000442312	0.011513597	0.000572106	T	C	0.2133	0.05259245	0.007	T	TRUE	TRUE	TRUE	0.1009	8.60E-14	7.40E-13
181	rs671985	rs671985_g	0.016397915	0.0056483	0.000152236	0.000363756	0.000114478	0.000363532	0.011513597	0.000572106	A	G	0.4516	-0.037701867	0.006	G	FALSE	FALSE	TRUE	4.97E-05	9.78E-07	2.79E-10
182	rs6734957	rs6734957_g	0.017691044	0.006597119	0.000643512	0.000424162	0.000602693	0.0004239	0.011513597	0.000572106	T	G	0.2388	-0.041864204	0.007	G	FALSE	FALSE	TRUE	0.1301	7.30E-10	1.82E-09
183	rs67501351	rs67501351_c	0.024468767	0.006580712	0.000948209	0.000422845	0.000892351	0.000422588	0.011513597	0.000572106	C	G	0.7451	0.044973366	0.007	C	TRUE	TRUE	TRUE	0.0001209	9.84E-08	5.36E-11
184	rs6756610	rs6756610_c	0.033169508	0.005855284	0.000435202	0.000376493	0.000359504	0.000376275	0.011513597	0.000572106	C	G	0.6291	0.037295785	0.006	C	TRUE	TRUE	TRUE	3.80E-08	0.00019929	1.14E-09
185	rs6808140	rs6808140_t	0.009886072	0.005619963	5.50E-05	0.000362115	3.24E-05	0.000361889	0.011513597	0.000572106	T	C	0.5053	0.039220713	0.006	T	TRUE	TRUE	TRUE	0.04958	6.83E-11	5.35E-11
186	rs6888135	rs6888135_a	0.019928069	0.005610272	-0.001112958	0.000361455	-0.001158451	0.000361234	0.011513597	0.000572106	A	C	0.4965	0.038258712	0.006	A	TRUE	TRUE	TRUE	8.62E-05	2.87E-07	1.21E-10
187	rs694786	rs694786_c	0.015300576	0.005628667	0.001061926	0.000362474	0.001027	0.00036225	0.011513597	0.000572106	T	C	0.4605	-0.043951888	0.006	C	FALSE	FALSE	TRUE	0.01144	1.17E-12	1.97E-13
188	rs6967168	rs6967168_g	0.02620753	0.006476429	0.000757794	0.000418431	0.000697347	0.000418178	0.011513597	0.000572106	T	G	0.7544	-0.043951888	0.007	G	FALSE	FALSE	TRUE	6.12E-06	2.30E-06	1.39E-10
189	rs6973090	rs6973090_g	0.017061583	0.006502903	-0.000575014	0.000418275	-0.000614191	0.000418017	0.011513597	0.000572106	A	G	0.25	-0.037701867	0.007	G	FALSE	FALSE	TRUE	0.01503	7.64E-07	4.31E-08
190	rs6978112	rs6978112_t	0.010325607	0.005710487	0.000511211	0.000368003	0.000487537	0.000367773	0.011513597	0.000572106	T	C	0.4105	0.034401427	0.006	T	TRUE	TRUE	TRUE	0.04591	7.88E-08	2.11E-08
191	rs699844	rs699844_a	0.013153236	0.010330499	-0.000102966	0.000663921	-0.000133463	0.000663505	0.011513597	0.000572106	A	G	0.9195	0.060153923	0.011	A	TRUE	TRUE	TRUE	0.1189	3.63E-08	4.11E-08
192	rs701394	rs701394_g	0.020316724	0.005832084	0.000203031	0.000376187	0.000156507	0.000375957	0.011513597	0.000572106	A	G	0.6376	-0.035627178	0.006	G	FALSE	FALSE	TRUE	0.0003075	4.86E-06	6.83E-09
193	rs7040224	rs7040224_a	0.021488634	0.006014237	0.000898301	0.000388065	0.000849239	0.000387829	0.011513597	0.000572106	A	G	0.3161	0.037295785	0.006	A	TRUE	TRUE	TRUE	0.0001171	6.49E-06	4.24E-09
194	rs7044885	rs7044885_g	0.010386591	0.005664169	-0.000317891	0.000364801	-0.000341312	0.000364573	0.011513597	0.000572106	C	G	0.4417	-0.040821995	0.006	G	FALSE	FALSE	TRUE	0.07773	1.88E-12	5.67E-12
195	rs715338	rs715338_a	0.013432299	0.005694855	0.000776249	0.000366739	0.000745291	0.000366512	0.011513597	0.000572106	A	G	0.5776	0.041141943	0.006	A	TRUE	TRUE	TRUE	0.02175	2.96E-11	7.85E-12
196	rs71575448	rs71575448_a	0.017522074	0.008906994	0.000323104	0.000571987	0.000283232	0.000571631	0.011513597	0.000572106	A	G	0.8602	0.050693114	0.009	A	TRUE	TRUE	TRUE	0.003892	2.32E-07	3.38E-09
197	rs7168238	rs7168238_c	0.044651152	0.010676895	0.0013634	0.000693608	0.001259711	0.000693191	0.011513597	0.000572106	C	G	0.0743	0.063913326	0.011	C	TRUE	TRUE	TRUE	5.91E-06	0.000152852	1.80E-08
198	rs7214267	rs7214267_g	0.027784399	0.005686377	0.000737145	0.000366744	0.000673249	0.000366527	0.011513597	0.000572106	A	G	0.581	-0.043951888	0.006	G	FALSE	FALSE	TRUE	6.49E-10	3.78E-06	5.09E-13
199	rs72657797	rs72657797_c	0.016112845	0.007393103	8.05E-06	0.000475255	-2.83E-05	0.000474959	0.011513597	0.000572106	T	C	0.1759	-0.05551271	0.008	C	FALSE	FALSE	TRUE	0.008738	1.84E-11	1.52E-12
200	rs72773790	rs72773790_t	0.024642566	0.005979351	0.000225675	0.000384587	0.000169544	0.000384355	0.011513597	0.000572106	T	C	0.6732	0.037295785	0.006	T	TRUE	TRUE	TRUE	0.0001102	6.00E-06	3.71E-09
201	rs728017	rs728017_g	0.015654637	0.005755609	0.000569428	0.000370481	0.000533654	0.000370252	0.011513597	0.000572106	A	G	0.3864	-0.034591445	0.006	G	FALSE	FALSE	TRUE	0.00361	7.37E-07	9.51E-09
202	rs72820274	rs72820274_a	0.012707456	0.005695908	0.001356781	0.000367169	0.001327658	0.000366941	0.011513597	0.000572106	A	G	0.417	0.034401427	0.006	A	TRUE	TRUE	TRUE	0.00149	2.34E-06	1.28E-08
203	rs72899452	rs72899452_t	0.019604872	0.01128705	0.000205299	0.000729564	0.000160344	0.000729108	0.011513597	0.000572106	T	C	0.0648	0.074179398	0.012	T	TRUE	TRUE	TRUE	0.01957	8.57E-09	1.00E-09
204	rs73079014	rs73079014_c	0.022859752	0.009008532	-0.000870373	0.000578033	-0.000922516	0.000577675	0.011513597	0.000572106	T	C	0.126	-0.049190244	0.009	C	FALSE	FALSE	TRUE	0.0001133	4.73E-05	3.65E-08
205	rs73163783	rs73163783_c	0.015477999	0.00646459	0.000366387	0.000417473	0.000330688	0.000417214	0.011513597	0.000572106	T	C	0.7232	-0.037701867	0.007	C	FALSE	FALSE	TRUE	0.002671	1.47E-06	1.39E-08
206	rs73671843	rs73671843_g	0.013084905	0.009083594	-0.000345634	0.000583227	-0.000375272	0.000582861	0.011513597	0.000572106	A	G	0.1257	-0.05551271	0.009	G	FALSE	FALSE	TRUE	0.0006332	2.22E-07	5.49E-10
207	rs7402939	rs7402939_c	0.00666732	0.005845336	-0.000145658	0.000376453	-0.000160876	0.000376217	0.011513597	0.000572106	T	C	0.376	-0.035627178	0.006	C	FALSE	FALSE	TRUE	0.1758	1.44E-09	5.19E-09
208	rs742760	rs742760_a	0.001868012	0.007233962	0.001645553	0.000466122	0.001641848	0.000465829	0.011513597	0.000572106	A	T	0.8155	0.043059489	0.008	A	TRUE	TRUE	TRUE	0.6112	3.17E-10	2.48E-08
209	rs7432782	rs7432782_c	0.012561604	0.014363372	-0.000738328	0.000931132	-0.000766861	0.000930547	0.011513597	0.000572106	T	C	0.9558	-0.083381609	0.014	C	FALSE	FALSE	TRUE	0.004926	4.10E-07	7.42E-09
210	rs7475916	rs7475916_g	0.02026585	0.005902836	0.000586281	0.000379852	0.000540022	0.00037962	0.011513597	0.000572106	C	G	0.3533	-0.036663984	0.006	G	FALSE	FALSE	TRUE	2.66E-05	2.63E-05	6.70E-09
211	rs7486418	rs7486418_t	0.016933322	0.006231614	0.001157736	0.00040083	0.001119275	0.000400582	0.011513597	0.000572106	T	G	0.657	0.041141943	0.006	T	TRUE	TRUE	TRUE	6.03E-05	2.21E-07	6.84E-11
212	rs75452188	rs75452188_a	0.015012908	0.008737439	0.000778462	0.000560982	0.000744359	0.000560631	0.011513597	0.000572106	A	G	0.878	0.051643233	0.009	A	TRUE	TRUE	TRUE	0.003473	1.30E-06	1.58E-08
213	rs7566062	rs7566062_t	0.005997482	0.007159455	0.000261599	0.000461899	0.000247723	0.000461609	0.011513597	0.000572106	T	C	0.2248	0.05921186	0.007	T	TRUE	TRUE	TRUE	1.61E-06	1.52E-11	1.37E-16
214	rs7571486	rs7571486_g	0.01672587	0.006494544	0.000174651	0.000417655	0.000136028	0.000417397	0.011513597	0.000572106	A	G	0.251	-0.038740828	0.007	G	FALSE	FALSE	TRUE	0.001462	2.62E-06	1.40E-08
215	rs75932578	rs75932578_c	0.00817483	0.006820266	-0.00056529	0.000438932	-0.000583792	0.000438657	0.011513597	0.000572106	T	C	0.2159	-0.03978087	0.007	C	FALSE	FALSE	TRUE	0.0537	1.33E-07	4.15E-08
216	rs7599697	rs7599697_c	0.005248032	0.006133693	-0.00036605	0.000395054	-0.0003782	0.000394806	0.011513597	0.000572106	T	C	0.3583	-0.036663984	0.006	C	FALSE	FALSE	TRUE	0.07402	6.70E-09	5.00E-09
217	rs76145129	rs76145129_g	0.028157099	0.008540434	0.000341499	0.000547784	0.00027753	0.000547448	0.011513597	0.000572106	T	G	0.1238	-0.050241216	0.009	G	FALSE	FALSE	TRUE	0.0008844	7.76E-06	2.73E-08
218	rs7615602	rs7615602_g	0.01284735	0.006328632	-4.87E-05	0.000407269	-7.80E-05	0.000407015	0.011513597	0.000572106	C	G	0.2715	-0.03978087	0.007	G	FALSE	FALSE	TRUE	0.009286	6.45E-08	2.59E-09
219	rs7625896	rs7625896_a	0.022525467	0.005934321	0.000642734	0.000381837	0.000591511	0.000381605	0.011513597	0.000572106	A	G	0.6545	0.036331929	0.006	A	TRUE	TRUE	TRUE	2.49E-06	8.52E-05	5.28E-09
220	rs78206187	rs78206187_g	0.030997284	0.013062632	0.000383151	0.000849053	0.000310658	0.000848526	0.011513597	0.000572106	A	G	0.9442	-0.094310679	0.013	G	FALSE	FALSE	TRUE	6.30E-08	1.93E-07	2.96E-13
221	rs79204944	rs79204944_a	-0.003627108	0.014266558	-0.000526036	0.000924717	-0.000517301	0.000924135	0.011513597	0.000572106	A	G	0.0449	0.07881118	0.014	A	TRUE	FALSE	FALSE	0.0309	3.04E-07	4.24E-08
222	rs79693059	rs79693059_g	0.028974035	0.010504482	0.000458247	0.000680816	0.000391219	0.000680395	0.011513597	0.000572106	C	G	0.9158	-0.072570693	0.011	G	FALSE	FALSE	TRUE	0.0007053	5.49E-09	1.61E-11
223	rs7992992	rs7992992_a	0.007435748	0.00843994	-0.000364665	0.000544634	-0.000382059	0.000544292	0.011513597	0.000572106	A	G	0.1286	0.050693114	0.009	A	TRUE	TRUE	TRUE	0.06685	2.13E-08	1.15E-08
224	rs8076183	rs8076183_c	0.01202265	0.0056533	0.000125652	0.000364181	9.80E-05	0.000363954	0.011513597	0.000572106	T	C	0.4485	-0.037701867	0.006	C	FALSE	FALSE	TRUE	0.1165	8.94E-11	2.75E-10
225	rs8180457	rs8180457_c	0.025265243	0.007719384	-0.000964428	0.000495682	-0.001022194	0.000495378	0.011513597	0.000572106	T	C	0.1573	-0.05551271	0.008	C	FALSE	FALSE	TRUE	0.0002792	9.69E-09	1.12E-11
226	rs8180817	rs8180817_g	0.022859676	0.005720128	0.000369446	0.000368332	0.000316922	0.000368109	0.011513597	0.000572106	C	G	0.4304	-0.049190244	0.006	G	FALSE	FALSE	TRUE	3.72E-07	6.70E-11	1.83E-16
227	rs8181889	rs8181889_g	0.002707693	0.006207649	0.000230673	0.000399639	0.000224443	0.000399387	0.011513597	0.000572106	A	G	0.3992	-0.037701867	0.006	G	FALSE	FALSE	TRUE	0.001492	1.58E-07	8.90E-10
228	rs823247	rs823247_c	0.021377711	0.005640865	-0.000660115	0.000363352	-0.000709149	0.000363132	0.011513597	0.000572106	T	C	0.479	-0.036663984	0.006	C	FALSE	FALSE	TRUE	0.000118	8.90E-07	5.25E-10
229	rs830716	rs830716_c	0.021311285	0.006231142	-0.000143761	0.000400727	-0.000192347	0.000400482	0.011513597	0.000572106	C	G	0.7133	0.044973366	0.007	C	TRUE	TRUE	TRUE	0.001923	9.43E-10	8.68E-12
230	rs871994	rs871994_a	0.00153883	0.0056534	0.000675688	0.000364199	0.000672174	0.00036397	0.011513597	0.000572106	A	C	0.4352	0.035367144	0.006	A	TRUE	TRUE	TRUE	0.3046	3.76E-10	5.50E-09
231	rs874168	rs874168_t	0.007786273	0.005609792	0.001314149	0.000361433	0.001296436	0.000361206	0.011513597	0.000572106	T	C	0.5254	0.034401427	0.006	T	TRUE	TRUE	TRUE	0.06308	1.52E-08	7.95E-09
232	rs908668	rs908668_t	0.026488783	0.006862647	0.001303429	0.000443537	0.001242785	0.000443268	0.011513597	0.000572106	T	C	0.2081	0.049742092	0.007	T	TRUE	TRUE	TRUE	0.0002069	1.63E-08	1.41E-11
233	rs910187	rs910187_g	0.019659673	0.005803959	-0.000668402	0.000373573	-0.000713325	0.000373345	0.011513597	0.000572106	A	G	0.373	-0.034591445	0.006	G	FALSE	FALSE	TRUE	0.001703	2.64E-06	1.63E-08
234	rs9316619	rs9316619_t	0.033774152	0.008235978	-0.00012808	0.000527852	-0.000205006	0.000527533	0.011513597	0.000572106	T	C	0.8249	0.045928932	0.008	T	TRUE	TRUE	TRUE	2.12E-06	0.000100636	5.50E-09
235	rs9373590	rs9373590_a	0.017435917	0.005616213	0.000516936	0.00036184	0.000477183	0.000361618	0.011513597	0.000572106	A	T	0.5078	0.04018179	0.006	A	TRUE	TRUE	TRUE	2.29E-05	1.62E-07	2.18E-11
236	rs9394502	rs9394502_c	0.018298985	0.005981372	-0.000607137	0.000384854	-0.000648988	0.000384617	0.011513597	0.000572106	T	C	0.3343	-0.054456186	0.006	C	FALSE	FALSE	TRUE	0.0004162	1.87E-15	7.76E-18
237	rs940780	rs940780_t	0.017426148	0.006146318	0.000881789	0.000396552	0.000841796	0.000396307	0.011513597	0.000572106	T	C	0.3588	0.038258712	0.006	T	TRUE	TRUE	TRUE	2.76E-06	1.83E-05	8.50E-10
238	rs9469434	rs9469434_g	0.005928311	0.006390496	-0.000303925	0.000411234	-0.000317836	0.000410976	0.011513597	0.000572106	C	G	0.2851	-0.035627178	0.007	G	FALSE	FALSE	TRUE	0.1093	4.52E-08	4.41E-08
239	rs9527083	rs9527083_g	0.027946418	0.007281431	0.000343147	0.000470496	0.000278983	0.000470211	0.011513597	0.000572106	A	G	0.6705	-0.075801713	0.006	G	FALSE	FALSE	TRUE	8.17E-09	2.46E-25	1.61E-32
240	rs9540729	rs9540729_a	0.011270214	0.005609075	0.000269228	0.000361441	0.000243533	0.000361215	0.011513597	0.000572106	A	T	0.4794	0.036331929	0.006	A	TRUE	TRUE	TRUE	0.1116	6.88E-10	1.40E-09
241	rs9563886	rs9563886_c	0.016729059	0.00572699	0.00023979	0.000369202	0.000201545	0.000368975	0.011513597	0.000572106	T	C	0.6063	-0.033556784	0.006	C	FALSE	FALSE	TRUE	0.002472	3.54E-06	3.08E-08
242	rs984306	rs984306_c	-0.006089779	0.007049431	0.000915086	0.000454072	0.000929043	0.000453787	0.011513597	0.000572106	T	C	0.7547	-0.042907501	0.007	C	FALSE	TRUE	FALSE	0.0008873	2.34E-07	7.94E-10
243	rs9889282	rs9889282_c	0.01786301	0.005766716	0.000244723	0.000371837	0.000204126	0.000371608	0.011513597	0.000572106	A	C	0.6129	-0.041864204	0.006	C	FALSE	FALSE	TRUE	0.00239	3.79E-10	4.70E-12
244	rs9931543	rs9931543_t	0.014585454	0.00663951	0.000820284	0.000427281	0.000786847	0.000427015	0.011513597	0.000572106	T	C	0.7359	0.047837329	0.007	T	TRUE	TRUE	TRUE	0.001844	1.09E-10	1.11E-12
245	rs9964420	rs9964420_a	0.005991243	0.006111078	-0.000129556	0.000393896	-0.000143227	0.000393648	0.011513597	0.000572106	A	C	0.301	0.035367144	0.007	A	TRUE	TRUE	TRUE	0.1649	2.19E-08	4.54E-08
