# Supplementary material for: Exploiting collider bias to apply two-sample summary data Mendelian randomization methods to one-sample individual level data
Source: PLoS Genet. 2021 Aug 9;17(8):e1009703. doi: 10.1371/journal.pgen.1009703 (PMC8376220; doi:10.1371/journal.pgen.1009703)
Supplement: S1 Data — (ZIP) [file pgen.1009703.s002.zip › Analysis_b.csv]

SNPid	SNP_ukb	BetaXG	seBetaXG	BetaYG	seBetaYG	alphahatstar	se.alphahatstar	betastar	se.betastar	EA	OA	EAF	beta_discovery	se_discovery	EA_ukb	ea_test	beta_test	check
rs1015438	rs1015438_a	0.0300881680215989	0.00716132171564095	0.000545753577488501	0.000464422856780495	0.000474976169556568	0.000464130637804417	0.0117441952145921	0.000571254116523881	A	G	0.1882	0.058268908	0.008	A	TRUE	TRUE	TRUE
rs1038093	rs1038093_t	0.0102596313742636	0.00580273358646031	0.000740111833664386	0.000374630185489398	0.000716063621771175	0.000374385992495467	0.0117441952145921	0.000571254116523881	T	C	0.6282	0.039220713	0.006	T	TRUE	TRUE	TRUE
rs10502966	rs10502966_g	0.00926482051759719	0.00567514087985777	0.000915499868945234	0.000366823359035904	0.000893948110879349	0.000366583964326748	0.0117441952145921	0.000571254116523881	A	G	0.582	-0.038740828	0.006	G	FALSE	FALSE	TRUE
rs1064213	rs1064213_g	0.000110371286640722	0.00559849304900796	-0.000905373627638619	0.000361671740722065	-0.000905574983882633	0.000361434230315563	0.0117441952145921	0.000571254116523881	A	G	0.4789	-0.036663984	0.006	G	FALSE	FALSE	TRUE
rs10758593	rs10758593_g	0.00594795267015439	0.00570537629593176	-0.00219797783074215	0.000368523886214225	-0.00221192081683007	0.000368282500329886	0.0117441952145921	0.000571254116523881	A	G	0.3989	-0.035627178	0.006	G	FALSE	FALSE	TRUE
rs10761240	rs10761240_g	0.019125653079255	0.00572124809127071	0.000182132701656732	0.000369313700635912	0.000137415908678743	0.000369077580891501	0.0117441952145921	0.000571254116523881	A	G	0.3963	-0.042907501	0.006	G	FALSE	FALSE	TRUE
rs10800992	rs10800992_t	0.0230401614644963	0.00566054598973766	0.000275590449247734	0.000365866197458688	0.000221535478083248	0.00036563538630801	0.0117441952145921	0.000571254116523881	T	C	0.4431	0.042101176	0.006	T	TRUE	TRUE	TRUE
rs10947428	rs10947428_c	0.0291747502888425	0.00694395845974865	0.000797491798943899	0.000450168455224046	0.000729011148171411	0.000449885160398338	0.0117441952145921	0.000571254116523881	T	C	0.7858	-0.068278841	0.007	C	FALSE	FALSE	TRUE
rs10947690	rs10947690_g	0.0229367108828474	0.00634726504686455	0.000419892465299092	0.000411074306036358	0.000366085364007261	0.000410812689968506	0.0117441952145921	0.000571254116523881	A	G	0.7408	-0.047091608	0.007	G	FALSE	FALSE	TRUE
rs11126082	rs11126082_g	0.01255323491039	0.00582755886815209	0.000134664746254889	0.00037598142596573	0.000105360045825631	0.000375737222025234	0.0117441952145921	0.000571254116523881	C	G	0.4398	-0.042907501	0.006	G	FALSE	FALSE	TRUE
rs113851554	rs113851554_t	0.109969941704099	0.012774389500629	0.000702857965018829	0.000840940022959709	0.000439382329123435	0.000840485490300275	0.0117441952145921	0.000571254116523881	T	G	0.0506	0.206200831	0.014	T	TRUE	TRUE	TRUE
rs1147852	rs1147852_a	0.0105348833697204	0.00606138023244132	0.000409443277668814	0.000391962511356233	0.000384534373200204	0.000391706982642859	0.0117441952145921	0.000571254116523881	A	G	0.3095	0.039220713	0.006	A	TRUE	TRUE	TRUE
rs11605348	rs11605348_g	0.0268911433403693	0.00588479842375747	-0.000495070465379434	0.000379564513209297	-0.000557869455453533	0.000379327551744157	0.0117441952145921	0.000571254116523881	A	G	0.3495	-0.044997366	0.006	G	FALSE	FALSE	TRUE
rs1167132	rs1167132_t	0.00334546886870192	0.00572650681376052	-0.000188978468088066	0.000370144633906952	-0.000196992913724554	0.000369901764622285	0.0117441952145921	0.000571254116523881	T	C	0.3917	0.035367144	0.006	T	TRUE	TRUE	TRUE
rs11679943	rs11679943_a	0.0101836791851268	0.00586978832349165	-9.59085909465346e-05	0.000379488556202668	-0.00011974881950507	0.000379241118243669	0.0117441952145921	0.000571254116523881	A	G	0.3471	0.037295785	0.006	A	TRUE	TRUE	TRUE
rs11722569	rs11722569_t	0.00590319582002517	0.005904417837329	0.000754869377439382	0.000381262493683821	0.000740991527855305	0.000381012715839844	0.0117441952145921	0.000571254116523881	T	C	0.6586	0.034401427	0.006	T	TRUE	TRUE	TRUE
rs117630493	rs117630493_g	-0.0139032474200154	0.0170286900276491	0.000198713473760292	0.00110383533961112	0.000231361501054623	0.00110311159186611	0.0117441952145921	0.000571254116523881	C	G	0.9726	-0.100925919	0.018	G	FALSE	TRUE	FALSE
rs11803128	rs11803128_g	0.0014292600911862	0.00592635841887192	0.000302290431169811	0.000383002620108069	0.000298964234239609	0.000382751135733585	0.0117441952145921	0.000571254116523881	A	G	0.6541	-0.040821995	0.006	G	FALSE	FALSE	TRUE
rs118166957	rs118166957_t	0.0199425273606822	0.00759301944957107	0.000378832150763102	0.000491951255172099	0.000332120684711949	0.000491633440192939	0.0117441952145921	0.000571254116523881	T	C	0.1591	0.067658648	0.008	T	TRUE	TRUE	TRUE
rs11838830	rs11838830_g	0.032599754205907	0.0120935307166246	0.00172741728230964	0.000786283720004468	0.00165059241553463	0.000785776251601455	0.0117441952145921	0.000571254116523881	A	G	0.9436	-0.080126044	0.013	G	FALSE	FALSE	TRUE
rs12251016	rs12251016_t	0.0164263178552824	0.00588897871104546	-0.000800295454550267	0.000380866153600733	-0.000838672726096132	0.000380620615682788	0.0117441952145921	0.000571254116523881	A	T	0.6559	-0.038740828	0.006	T	FALSE	FALSE	TRUE
rs1264419	rs1264419_c	0.0107632817660666	0.00559854607012126	0.00294763248418687	0.000361693879036919	0.00292227705307505	0.000361458458062636	0.0117441952145921	0.000571254116523881	C	G	0.5128	0.036331929	0.006	C	TRUE	TRUE	TRUE
rs12666306	rs12666306_a	0.00926297936688154	0.00563058459903988	0.000862418254471642	0.000363809671354376	0.000840635010113805	0.000363572300796854	0.0117441952145921	0.000571254116523881	A	G	0.5017	0.042101176	0.006	A	TRUE	TRUE	TRUE
rs12912299	rs12912299_c	0.0259325289807911	0.00563804543362225	0.00031864829927957	0.000364144607202293	0.000257997778542184	0.000363917430643217	0.0117441952145921	0.000571254116523881	T	C	0.4893	-0.042907501	0.006	C	FALSE	FALSE	TRUE
rs12991815	rs12991815_c	0.0205260490848125	0.00567793935275959	0.000436591357951608	0.000367060804008835	0.000388508034650177	0.000366827210600128	0.0117441952145921	0.000571254116523881	C	G	0.4241	0.04018179	0.006	C	TRUE	TRUE	TRUE
rs13010288	rs13010288_g	0.0256249630964674	0.00824301213395795	0.000665281084967814	0.000530386946069611	0.000605535024156911	0.000530046606835466	0.0117441952145921	0.000571254116523881	T	G	0.1326	-0.059750004	0.009	G	FALSE	FALSE	TRUE
rs13135092	rs13135092_g	0.0259726504918611	0.0101488538002948	0.00126946136906967	0.000658792554290563	0.0012078560358361	0.000658366743441947	0.0117441952145921	0.000571254116523881	A	G	0.9175	-0.088831214	0.011	G	FALSE	FALSE	TRUE
rs1536053	rs1536053_c	0.00918042508666292	0.00603730659436864	-0.000113194465185529	0.000389841833432226	-0.000134577859782021	0.000389587211992223	0.0117441952145921	0.000571254116523881	T	C	0.3157	-0.037701867	0.006	C	FALSE	FALSE	TRUE
rs1553754	rs1553754_g	0.00705612866512724	0.00565406919776209	0.000842562672165487	0.000365374512391518	0.000826080888289644	0.000365135450345249	0.0117441952145921	0.000571254116523881	T	G	0.5621	-0.033556784	0.006	G	FALSE	FALSE	TRUE
rs1620977	rs1620977_a	0.00862286166590811	0.00665167919153797	0.000134210885529692	0.000430336071458241	0.000113926264058134	0.000430054600779428	0.0117441952145921	0.000571254116523881	A	G	0.2696	0.051643233	0.007	A	TRUE	TRUE	TRUE
rs16903122	rs16903122_t	0.0222344712953631	0.0064464387893177	-1.5019400385067e-05	0.000417339734153915	-6.72309162813302e-05	0.000417073398592052	0.0117441952145921	0.000571254116523881	T	C	0.2487	0.055434707	0.007	T	TRUE	TRUE	TRUE
rs17223714	rs17223714_a	0.020121970143564	0.0068561121176764	-0.000229756404587219	0.000441785621123451	-0.000276772049583588	0.00044150142258831	0.0117441952145921	0.000571254116523881	A	G	0.7885	0.045928932	0.007	A	TRUE	TRUE	TRUE
rs17367725	rs17367725_c	0.00523683140731323	0.00588331140451585	0.000621281211812263	0.000379929046318074	0.000608963628008079	0.000379680018903397	0.0117441952145921	0.000571254116523881	T	C	0.3513	-0.035627178	0.006	C	FALSE	FALSE	TRUE
rs17643634	rs17643634_c	0.0126161803733695	0.00756051665665047	2.65847216267577e-05	0.000487659880120153	-3.08613790335523e-06	0.00048734176994915	0.0117441952145921	0.000571254116523881	T	C	0.165	-0.059750004	0.008	C	FALSE	FALSE	TRUE
rs1927902	rs1927902_t	0.00866930673990287	0.00642831700447914	0.00049380792642574	0.000415649185214008	0.000473419734199418	0.000415377411433315	0.0117441952145921	0.000571254116523881	T	C	0.2542	0.05259245	0.007	T	TRUE	TRUE	TRUE
rs1937447	rs1937447_g	0.00518204687114058	0.00652559792973407	0.000457413529611889	0.000421826302464952	0.000444893594772066	0.000421549728190995	0.0117441952145921	0.000571254116523881	C	G	0.7593	-0.038740828	0.007	G	FALSE	FALSE	TRUE
rs2089358	rs2089358_c	0.0141689842175551	0.00615116808577119	-0.000418799428695774	0.000397919554989518	-0.000451746636050667	0.000397661469734181	0.0117441952145921	0.000571254116523881	T	C	0.7038	-0.040821995	0.007	C	FALSE	FALSE	TRUE
rs214934	rs214934_t	0.00654700865370866	0.00601685578624577	-0.00148317643475951	0.000388506663784226	-0.00149849887012691	0.000388252246057814	0.0117441952145921	0.000571254116523881	A	T	0.3123	-0.037701867	0.006	T	FALSE	FALSE	TRUE
rs2216427	rs2216427_c	0.00491493989735302	0.00588359840915924	-0.000871552818852281	0.000380007856470268	-0.000882895781963846	0.000379758705367996	0.0117441952145921	0.000571254116523881	C	G	0.6527	0.035367144	0.006	C	TRUE	TRUE	TRUE
rs2286729	rs2286729_a	0.0100139757574708	0.0098657380105329	0.00241421370165869	0.000638603014351105	0.00239072221653064	0.000638184665459435	0.0117441952145921	0.000571254116523881	A	G	0.0862	0.069526063	0.011	A	TRUE	TRUE	TRUE
rs2388840	rs2388840_g	0.0112011671250772	0.00566656479832942	-6.07223403776635e-05	0.000366215630973186	-8.69604004493776e-05	0.000365977361773582	0.0117441952145921	0.000571254116523881	A	G	0.5757	-0.036663984	0.006	G	FALSE	FALSE	TRUE
rs2389631	rs2389631_c	0.0174618116797623	0.00593416007943632	7.76475247346132e-05	0.000383890600101814	3.65810507913638e-05	0.000383643698735794	0.0117441952145921	0.000571254116523881	A	C	0.6666	-0.03978087	0.006	C	FALSE	FALSE	TRUE
rs2398144	rs2398144_a	0.00370235023642733	0.00597974686322132	0.000185442098392678	0.000386483654145691	0.000176611547774814	0.000386230088417012	0.0117441952145921	0.000571254116523881	A	C	0.3947	0.038258712	0.006	A	TRUE	TRUE	TRUE
rs2431108	rs2431108_c	0.032006754675296	0.00593857602363936	0.00044213913140709	0.00038452049582785	0.000366792929110125	0.000384285457222672	0.0117441952145921	0.000571254116523881	T	C	0.672	-0.053400777	0.006	C	FALSE	FALSE	TRUE
rs2491124	rs2491124_t	0.0115619375468346	0.00592276305817234	0.00046651994126586	0.000382272845854696	0.000439394301621951	0.000382024085048672	0.0117441952145921	0.000571254116523881	T	C	0.5758	0.048790164	0.006	T	TRUE	TRUE	TRUE
rs2792990	rs2792990_c	0.016612410992397	0.00798290949833441	0.00275238504494561	0.000514414980511325	0.00271384459258916	0.00051408058129787	0.0117441952145921	0.000571254116523881	C	G	0.8553	0.054488185	0.008	C	TRUE	TRUE	TRUE
rs2815757	rs2815757_t	0.0097390368133575	0.00772192906492344	0.00127875908299609	0.000497930632989077	0.00125607458874743	0.000497604864334591	0.0117441952145921	0.000571254116523881	T	C	0.8089	0.055434707	0.008	T	TRUE	TRUE	TRUE
rs28582096	rs28582096_g	0.0222031724795526	0.00696781791539053	0.00178689265789864	0.000448989435153492	0.00173510214887917	0.00044870165468608	0.0117441952145921	0.000571254116523881	A	G	0.205	-0.054456186	0.007	G	FALSE	FALSE	TRUE
rs2903385	rs2903385_a	0.016344185300955	0.005600804304413	-0.000838516136909056	0.000361976105359338	-0.000876893058283716	0.00036174321136973	0.0117441952145921	0.000571254116523881	A	G	0.4844	0.043059489	0.006	A	TRUE	TRUE	TRUE
rs35110063	rs35110063_a	0.0184562664261235	0.00564504675671117	8.97451448236277e-05	0.000364853674993798	4.64561384852117e-05	0.000364620154826937	0.0117441952145921	0.000571254116523881	A	G	0.4266	0.039220713	0.006	A	TRUE	TRUE	TRUE
rs35322724	rs35322724_a	0.0198347498434711	0.00569675315641932	-0.000276182806705928	0.000367747899152323	-0.000322694140007907	0.000367513361938437	0.0117441952145921	0.000571254116523881	A	C	0.5774	0.048790164	0.006	A	TRUE	TRUE	TRUE
rs3774751	rs3774751_g	0.0212858905348801	0.00561535996596428	-0.000155077102358546	0.00036263033309395	-0.000204975299269867	0.000362400320754675	0.0117441952145921	0.000571254116523881	T	G	0.4621	-0.040821995	0.006	G	FALSE	FALSE	TRUE
rs3902952	rs3902952_t	0.0183771259442079	0.00717355840614686	-0.000105415509768178	0.000464445455709405	-0.000148330250565848	0.000464145147475513	0.0117441952145921	0.000571254116523881	T	C	0.1881	0.047837329	0.008	T	TRUE	TRUE	TRUE
rs4090240	rs4090240_c	0.0117145587082059	0.00624879353867154	-0.000377566662434715	0.000403268847380228	-0.000405099142830526	0.000403006245104999	0.0117441952145921	0.000571254116523881	T	C	0.2775	-0.038740828	0.007	C	FALSE	FALSE	TRUE
rs4238755	rs4238755_c	0.0133435852069784	0.00637402223159122	8.91744695248241e-05	0.000411252579046331	5.80581783546563e-05	0.000410985295648246	0.0117441952145921	0.000571254116523881	A	C	0.2638	-0.042907501	0.007	C	FALSE	FALSE	TRUE
rs4260410	rs4260410_t	0.0072340417504351	0.00591471596364899	0.000198377729168151	0.000382386302457496	0.000181670753075734	0.000382136052717825	0.0117441952145921	0.000571254116523881	T	C	0.332	0.034401427	0.006	T	TRUE	TRUE	TRUE
rs4502882	rs4502882_c	0.00479234685090267	0.00589377344215342	0.000950906509580343	0.000380821755086063	0.000939569233695567	0.00038057206823742	0.0117441952145921	0.000571254116523881	T	C	0.6578	-0.038740828	0.006	C	FALSE	FALSE	TRUE
rs45453598	rs45453598_a	0.0105587151300928	0.0074377880559304	0.000189269200177995	0.000481219399601084	0.000164264661988393	0.000480904919898213	0.0117441952145921	0.000571254116523881	A	T	0.169	0.046883586	0.008	A	TRUE	TRUE	TRUE
rs4664299	rs4664299_c	0.00844507884323227	0.00660699774368542	-0.000236423052810966	0.000426558114016056	-0.000256210874245197	0.0004262790791061	0.0117441952145921	0.000571254116523881	T	C	0.2349	-0.040821995	0.007	C	FALSE	FALSE	TRUE
rs4702	rs4702_g	0.00391615298001967	0.00562590565961359	0.000395547015460031	0.00036355870627211	0.000386285091324144	0.000363320235874528	0.0117441952145921	0.000571254116523881	A	G	0.5562	-0.048140375	0.006	G	FALSE	FALSE	TRUE
rs4709655	rs4709655_c	0.0179126948365602	0.00863797093509317	0.000831407959607331	0.000556487066077681	0.000789580786877653	0.000556125341518551	0.0117441952145921	0.000571254116523881	T	C	0.1191	-0.054456186	0.009	C	FALSE	FALSE	TRUE
rs4788203	rs4788203_g	0.0102575295646627	0.00566790022509803	-0.00173003173102299	0.000366036427541691	-0.00175406560082204	0.000365797918758236	0.0117441952145921	0.000571254116523881	A	G	0.4334	-0.034591445	0.006	G	FALSE	FALSE	TRUE
rs492858	rs492858_c	0.0144812528506962	0.0105700504304384	-0.000870741393252167	0.00068128802821474	-0.000904694271275911	0.000680842628072971	0.0117441952145921	0.000571254116523881	T	C	0.0759	-0.066139803	0.011	C	FALSE	FALSE	TRUE
rs4981170	rs4981170_g	0.0160951334521865	0.00710979509913243	-0.00075747812803279	0.000458355453978505	-0.000795435741022649	0.000458058172067875	0.0117441952145921	0.000571254116523881	A	G	0.1943	-0.054456186	0.008	G	FALSE	FALSE	TRUE
rs521484	rs521484_g	0.00884154298236014	0.0066146731640505	0.000623806028242547	0.000427647833000903	0.000603062568394152	0.000427368186918491	0.0117441952145921	0.000571254116523881	A	G	0.7668	-0.03978087	0.007	G	FALSE	FALSE	TRUE
rs55772859	rs55772859_a	0.0177771587319142	0.00603571416021806	0.00134846837341048	0.000390434731846916	0.00130689003123481	0.000390183574033035	0.0117441952145921	0.000571254116523881	A	C	0.3106	0.042101176	0.006	A	TRUE	TRUE	TRUE
rs55972276	rs55972276_a	0.0310773696845353	0.00804908183781348	0.000520912494986945	0.000522742886305388	0.000447599961550613	0.000522411771155086	0.0117441952145921	0.000571254116523881	A	C	0.1366	0.073250462	0.009	A	TRUE	TRUE	TRUE
rs56133505	rs56133505_a	0.0135465686290634	0.0058593744337519	0.00103940385369755	0.000378383177672922	0.00100759518125648	0.000378137858073525	0.0117441952145921	0.000571254116523881	A	G	0.5369	0.041141943	0.006	A	TRUE	TRUE	TRUE
rs566673	rs566673_g	0.0131696335202608	0.0056263132913386	0.00096304801949226	0.000363571441481843	0.000932167931490392	0.00036333578820024	0.0117441952145921	0.000571254116523881	T	G	0.5351	-0.038740828	0.006	G	FALSE	FALSE	TRUE
rs60565673	rs60565673_g	0.0246416054382186	0.00577204052775919	0.00129078375290665	0.000373432301867773	0.00123289728359648	0.000373197690077216	0.0117441952145921	0.000571254116523881	T	G	0.6211	-0.042907501	0.006	G	FALSE	FALSE	TRUE
rs6119267	rs6119267_g	0.0221531031505082	0.00604829571934202	0.00179487002907065	0.000391510843945091	0.00174294494191606	0.000391261890185651	0.0117441952145921	0.000571254116523881	C	G	0.6891	-0.059750004	0.006	G	FALSE	FALSE	TRUE
rs61765555	rs61765555_c	0.0154873812839538	0.00681468594070602	-0.000361993608641434	0.000439417154874805	-0.000398256584883519	0.000439132131316908	0.0117441952145921	0.000571254116523881	T	C	0.2552	-0.044997366	0.007	C	FALSE	FALSE	TRUE
rs61921611	rs61921611_c	0.00726170933398137	0.00607003274057268	0.000297415461648657	0.000392319071402163	0.000280427752091679	0.000392062305458463	0.0117441952145921	0.000571254116523881	T	C	0.692	-0.043951888	0.006	C	FALSE	FALSE	TRUE
rs62158170	rs62158170_a	0.0215002412374641	0.00685007419339348	3.48502811726091e-05	0.000441406646050571	-1.51948569667413e-05	0.000441123490036777	0.0117441952145921	0.000571254116523881	A	G	0.7856	0.065787741	0.007	A	TRUE	TRUE	TRUE
rs62194948	rs62194948_c	0.00282855510766327	0.00653498066346547	0.00028583584690592	0.000422349243857486	0.000279174856296602	0.000422072010641225	0.0117441952145921	0.000571254116523881	C	G	0.275	0.039220713	0.007	C	TRUE	TRUE	TRUE
rs62264767	rs62264767_a	0.0405063574727579	0.00791674669114347	-5.61846267031969e-05	0.000508246628139556	-0.00015047292160996	0.000507933567750104	0.0117441952145921	0.000571254116523881	A	C	0.8531	0.064850972	0.008	A	TRUE	TRUE	TRUE
rs62301574	rs62301574_g	0.0079299653244089	0.00694271205179097	-4.35505234354365e-05	0.000449081562011132	-6.2052584111233e-05	0.000448787551635905	0.0117441952145921	0.000571254116523881	C	G	0.7996	-0.041864204	0.007	G	FALSE	FALSE	TRUE
rs62383308	rs62383308_g	0.00323738885315563	0.0102089889342346	-0.000378136171403661	0.000658814817620455	-0.000385558979656921	0.000658382271642944	0.0117441952145921	0.000571254116523881	A	G	0.0805	-0.059750004	0.011	G	FALSE	FALSE	TRUE
rs647905	rs647905_t	0.00921807132697499	0.00559909167544932	-0.00117442074870582	0.000361694652925651	-0.00119607150745579	0.000361458661500086	0.0117441952145921	0.000571254116523881	T	C	0.5409	0.033434776	0.006	T	TRUE	TRUE	TRUE
rs6510033	rs6510033_g	0.00427088457619715	0.00628569858073085	-0.000238541665655847	0.000406282762560378	-0.000248890726846242	0.000406016267937855	0.0117441952145921	0.000571254116523881	A	G	0.7253	-0.036663984	0.007	G	FALSE	FALSE	TRUE
rs6545798	rs6545798_t	0.0150154683969939	0.00573818818834928	-0.000347109281188096	0.000370538635956349	-0.00038260877747227	0.000370299328530229	0.0117441952145921	0.000571254116523881	A	T	0.4104	-0.040821995	0.006	T	FALSE	FALSE	TRUE
rs6589988	rs6589988_g	0.00938454671304976	0.00597604476848016	0.000291034524544293	0.000386383457004742	0.000269127373955379	0.000386131188580343	0.0117441952145921	0.000571254116523881	A	G	0.6757	-0.037701867	0.006	G	FALSE	FALSE	TRUE
rs66674044	rs66674044_t	0.0244587801430988	0.00796835607384922	-0.000600850042825343	0.000516859906311252	-0.000658434739827225	0.000516528078012404	0.0117441952145921	0.000571254116523881	A	T	0.8573	-0.059750004	0.009	T	FALSE	FALSE	TRUE
rs667730	rs667730_t	0.0131615305412077	0.00566160232824165	0.000191626903071126	0.000365627130611731	0.000160947014412262	0.000365390069997663	0.0117441952145921	0.000571254116523881	T	C	0.5788	0.033434776	0.006	T	TRUE	TRUE	TRUE
rs670501	rs670501_t	0.0107410733254764	0.00683537594543832	0.000641753918582381	0.000442138649864645	0.000616646931913534	0.000441849984256999	0.0117441952145921	0.000571254116523881	T	C	0.2133	0.05259245	0.007	T	TRUE	TRUE	TRUE
rs6734957	rs6734957_g	0.0178288080105818	0.00658006314018344	0.000664351207271241	0.000424235590757457	0.000622396449974346	0.000423961905984874	0.0117441952145921	0.000571254116523881	T	G	0.2388	-0.041864204	0.007	G	FALSE	FALSE	TRUE
rs6808140	rs6808140_t	0.0104124101953805	0.00560668237325136	7.49947087587605e-05	0.000362272230531281	5.04405274744614e-05	0.000362036295721482	0.0117441952145921	0.000571254116523881	T	C	0.5053	0.039220713	0.006	T	TRUE	TRUE	TRUE
rs694786	rs694786_c	0.0155127647671352	0.00561525351630013	0.00103800047984713	0.000362632278570038	0.00100169879714833	0.000362398439060817	0.0117441952145921	0.000571254116523881	T	C	0.4605	-0.043951888	0.006	C	FALSE	FALSE	TRUE
rs699844	rs699844_a	0.0122092399535389	0.0103059794129348	-0.000166314569310204	0.000664210879201336	-0.000195172903312883	0.000663776174856275	0.0117441952145921	0.000571254116523881	A	G	0.9195	0.060153923	0.011	A	TRUE	TRUE	TRUE
rs7044885	rs7044885_g	0.0101540660585427	0.00565093809022513	-0.000318211505570908	0.000364974339720376	-0.000341917791764438	0.000364736483124676	0.0117441952145921	0.000571254116523881	C	G	0.4417	-0.040821995	0.006	G	FALSE	FALSE	TRUE
rs715338	rs715338_a	0.0135916823601408	0.00568123167449354	0.000781636279448031	0.000366909319208222	0.000749567502153683	0.000366671687104129	0.0117441952145921	0.000571254116523881	A	G	0.5776	0.041141943	0.006	A	TRUE	TRUE	TRUE
rs72657797	rs72657797_c	0.0162062046903799	0.00737512033513486	4.67868558156381e-05	0.000475473019923861	9.21839593012389e-06	0.000475164289740792	0.0117441952145921	0.000571254116523881	T	C	0.1759	-0.05551271	0.008	C	FALSE	FALSE	TRUE
rs72899452	rs72899452_t	0.0202367794459314	0.0112585354438245	0.00021628513937541	0.000729811442332462	0.000168906052111636	0.000729335814801993	0.0117441952145921	0.000571254116523881	T	C	0.0648	0.074179398	0.012	T	TRUE	TRUE	TRUE
rs7402939	rs7402939_c	0.00613880355209647	0.0058312722389681	-0.000134311246409061	0.000376633390757923	-0.000148552133334838	0.000376386692288992	0.0117441952145921	0.000571254116523881	T	C	0.376	-0.035627178	0.006	C	FALSE	FALSE	TRUE
rs742760	rs742760_a	0.000961028049119241	0.00721672671525818	0.00159917844959509	0.000466325649551733	0.00159721007657972	0.00046601942242142	0.0117441952145921	0.000571254116523881	A	T	0.8155	0.043059489	0.008	A	TRUE	TRUE	TRUE
rs7566062	rs7566062_t	0.0117773857494857	0.00683326286984956	0.000491221074838529	0.000442364135916754	0.000463414454779595	0.00044207570363082	0.0117441952145921	0.000571254116523881	T	C	0.2248	0.05921186	0.007	T	TRUE	TRUE	TRUE
rs7599697	rs7599697_c	0.00541183254237141	0.00611894511498578	-0.000380672053091455	0.000395231024963459	-0.000393345187548966	0.000394971957020073	0.0117441952145921	0.000571254116523881	T	C	0.3583	-0.036663984	0.006	C	FALSE	FALSE	TRUE
rs79693059	rs79693059_g	0.0280423745010476	0.0104755286112711	0.000473512308525377	0.000680878370837542	0.000407049848888976	0.000680438916451666	0.0117441952145921	0.000571254116523881	C	G	0.9158	-0.072570693	0.011	G	FALSE	FALSE	TRUE
rs7992992	rs7992992_a	0.0103404027011844	0.00838318065084272	-0.000376086818816162	0.000542500408754131	-0.000400309020927158	0.000542145427923161	0.0117441952145921	0.000571254116523881	A	G	0.1286	0.050693114	0.009	A	TRUE	TRUE	TRUE
rs8076183	rs8076183_c	0.0121472028081851	0.00563998948869817	0.000117238031710678	0.000364345493605677	8.86349736001918e-05	0.000364108885345035	0.0117441952145921	0.000571254116523881	T	C	0.4485	-0.037701867	0.006	C	FALSE	FALSE	TRUE
rs8180457	rs8180457_c	0.0264607656064631	0.00768710535388126	-0.000949538197230534	0.000494935137972805	-0.00101146799322571	0.000494619286164567	0.0117441952145921	0.000571254116523881	T	C	0.1573	-0.05551271	0.008	C	FALSE	FALSE	TRUE
rs8180817	rs8180817_g	0.0230604858106176	0.00570667920403112	0.000335301399318459	0.000368463561292073	0.000281124143082611	0.000368231020326867	0.0117441952145921	0.000571254116523881	C	G	0.4304	-0.049190244	0.006	G	FALSE	FALSE	TRUE
rs830716	rs830716_c	0.0211169964743871	0.00621652709843306	-0.000131721382538461	0.000400895787100557	-0.00018094819483042	0.000400639673479809	0.0117441952145921	0.000571254116523881	C	G	0.7133	0.044973366	0.007	C	TRUE	TRUE	TRUE
rs871994	rs871994_a	0.00173989464026057	0.00563978274431312	0.000684740181593379	0.00036433597870961	0.000680691439806686	0.000364096771820642	0.0117441952145921	0.000571254116523881	A	C	0.4352	0.035367144	0.006	A	TRUE	TRUE	TRUE
rs874168	rs874168_t	0.0083125477240521	0.00559642456930201	0.00132530769011129	0.000361594259851161	0.00130592257591191	0.000361358030411355	0.0117441952145921	0.000571254116523881	T	C	0.5254	0.034401427	0.006	T	TRUE	TRUE	TRUE
rs908668	rs908668_t	0.025499487306097	0.00684644458955087	0.00129997446248281	0.000443734325834536	0.00124018061746043	0.000443452462534466	0.0117441952145921	0.000571254116523881	T	C	0.2081	0.049742092	0.007	T	TRUE	TRUE	TRUE
rs9394502	rs9394502_c	0.0178219873390984	0.00596723204055206	-0.000628586825819063	0.000385009054129091	-0.00067027740873771	0.000384761561967324	0.0117441952145921	0.000571254116523881	T	C	0.3343	-0.054456186	0.006	C	FALSE	FALSE	TRUE
rs9469434	rs9469434_g	0.00563344805944649	0.00637362855030789	-0.000240907476907965	0.000411280307925362	-0.000254447235348172	0.00041101074699935	0.0117441952145921	0.000571254116523881	C	G	0.2851	-0.035627178	0.007	G	FALSE	FALSE	TRUE
rs9527083	rs9527083_g	0.0385748156863833	0.00637636594952339	0.000310636323183716	0.000413111488605356	0.000219896664548926	0.000412863790423094	0.0117441952145921	0.000571254116523881	A	G	0.6705	-0.075801713	0.006	G	FALSE	FALSE	TRUE
rs9540729	rs9540729_a	0.0109142763945089	0.00559555709240311	0.00027049841244752	0.000361588813905308	0.000245002307509966	0.000361353485957824	0.0117441952145921	0.000571254116523881	A	T	0.4794	0.036331929	0.006	A	TRUE	TRUE	TRUE
rs9889282	rs9889282_c	0.0179309897145168	0.00575301745789958	0.000255999470376969	0.000372005215527992	0.000214121026589069	0.000371766499772914	0.0117441952145921	0.000571254116523881	A	C	0.6129	-0.041864204	0.006	C	FALSE	FALSE	TRUE
rs9931543	rs9931543_t	0.0141147880996821	0.00662440150921066	0.000789568102813293	0.000427460691033601	0.000756424948959558	0.000427183018749421	0.0117441952145921	0.000571254116523881	T	C	0.7359	0.047837329	0.007	T	TRUE	TRUE	TRUE
rs9964420	rs9964420_a	0.00566426793097037	0.00609715741951202	-0.000127659188032759	0.000394086966069558	-0.000140948754405862	0.000393828698902331	0.0117441952145921	0.000571254116523881	A	C	0.301	0.035367144	0.007	A	TRUE	TRUE	TRUE
