# Supplementary material for: Exploiting collider bias to apply two-sample summary data Mendelian randomization methods to one-sample individual level data
Source: PLoS Genet. 2021 Aug 9;17(8):e1009703. doi: 10.1371/journal.pgen.1009703 (PMC8376220; doi:10.1371/journal.pgen.1009703)
Supplement: S1 Code — (R) [file pgen.1009703.s003.R]

library(foreign)


# Data for analysis applied example analysis (a) 


data = read.csv("Analysis_a.csv")

attach(data)

# summary statistics

data2           = subset(data,BetaXG>=0)
BetaXG          = data2$BetaXG 
BetaYG          = data2$BetaYG
seBetaYG        = data2$seBetaYG
seBetaXG        = data2$seBetaXG
alphahatstar    = data2$alphahatstar
se.alphahatstar = data2$se.alphahatstar
betastar        = betastar[1]                # observational estimate


# Data for applied example analysis  (b)

data = read.csv("Analysis_b.csv")


attach(data)


data2           = subset(data,BetaXG>=0)
BetaXG          = data2$BetaXG 
BetaYG          = data2$BetaYG
seBetaYG        = data2$seBetaYG
seBetaXG        = data2$seBetaXG
alphahatstar    = data2$alphahatstar
se.alphahatstar = data2$se.alphahatstar
betastar        = betastar[1]
